# Supplementary material for: Comparative genomic analysis of light-regulated transcripts in the Solanaceae
Source: BMC Genomics. 2009 Feb 3;10:60. doi: 10.1186/1471-2164-10-60 (PMC2644711; doi:10.1186/1471-2164-10-60)
Supplement: Additional file 2 — Effect of photoperiod on gene expression in potato. Table of genes whose expression was considered to be significantly affected by photoperiod in potato plants. [file 1471-2164-10-60-S2.xls]

## Sheet: Hoja1
Effect of photoperiod on gene expression in Solanum tuberosum spp. Andigena
Clone Name	Putative annotation	Putative functional category	Subcategory	TA	Average (log2 LD/SD)	s.e.	p-value	q-value
Genes up-regulated in LD compared to SD conditions
STMHJ21	Fimbrin-like protein 2 [Arabidopsis thaliana (Mouse-ear cress)]	Cell structure		TA48360_4113	1.02184	0.263421	0.0116522	0.00812194
STMID60	Xyloglucan endotransglucosylase-hydrolase XTH6 [Lycopersicon esculentum (Tomato)]	Cell wall		TA25911_4113TA25911_4113	1.25718	0.294265	0.00792145	0.00609351
STMHY42	Xyloglucan endotransglucosylase-hydrolase XTH6 [Lycopersicon esculentum (Tomato)]	Cell wall		TA25911_4113TA44430_4113	1.44755	0.15338	0.000225478	0.000716684
STMIY25	Lignin forming anionic peroxidase precursor [Nicotiana tabacum (Common tobacco)]	Cell wall		TA26263_4113TA26267_4113	1.53126	0.292341	0.00335961	0.00341805
STMGH65	Putative xyloglucan endotransglycosylase precursor [Solanum tuberosum (Potato)]	Cell wall		TA30222_4113	1.04816	0.101347	0.000145432	0.000587143
STMCS50	Extensin-like protein [Solanum tuberosum (Potato)]	Cell wall		TA44976_4113	1.58394	0.22001	0.00080535	0.0014254
STMEQ70	Peroxisomal (S)-2-hydroxy-acid oxidase [Spinacia oleracea (Spinach)]	Defense & disease	Oxidative stress	TA22955_4113TA22955_4113	1.18388	0.0701603	1.33666e-05	0.000265775
STMDB17	Secretory peroxidase [Nicotiana tabacum (Common tobacco)]	Defense & disease	Oxidative stress	TA23360_4113TA23360_4113	1.38055	0.151507	0.000266522	0.000783346
STMJA58	Secretory peroxidase [Nicotiana tabacum (Common tobacco)]	Defense & disease	Oxidative stress	TA23385_4113TA23375_4113	1.33406	0.143905	0.000245541	0.000755563
STMGY25	Proteinase inhibitor 1 PPI3A4 [Solanum tuberosum (Potato)]	Defense & disease	biotic stress	TA24016_4113	0.99787	0.237485	0.00847468	0.00642334
STMCB25	Gamma-aminobutyrate transaminase subunit isozyme 2 [Lycopersicon esculentum (Tomato)]	Defense & disease	Oxidative stress	TA24614_4113	2.16245	0.32681	0.00118644	0.00176075
STMCG71	Gamma-aminobutyrate transaminase subunit isozyme 2 [Lycopersicon esculentum (Tomato)]	Defense & disease	Oxidative stress	TA24614_4113TA24614_4113	2.88893	0.493728	0.00206503	0.00245504
STMCQ79	Gamma-aminobutyrate transaminase subunit isozyme 2 [Lycopersicon esculentum (Tomato)]	Defense & disease	Oxidative stress	TA24614_4113TA24617_4113	2.69247	0.433303	0.00157747	0.00207471
STMGN32	Viroid RNA-binding protein [Lycopersicon esculentum (Tomato)]	Defense & disease	Oxidative stress	TA24615_4113TA24615_4113	2.18259	0.386548	0.00241859	0.00273115
STMGU10	Viroid RNA-binding protein [Lycopersicon esculentum (Tomato)]	Defense & disease	Oxidative stress	TA24615_4113TA24616_4113	2.38446	0.392822	0.00175255	0.00220837
STMIK62	Glutathione S-transferase, class-phi [Solanum commersonii (Commerson's wild potato)]	Defense & disease	Oxidative stress	TA25002_4113	1.16832	0.280422	0.00877047	0.0065862
STMIP54	Glutathione S-transferase, class-phi [Solanum commersonii (Commerson's wild potato)]	Defense & disease	Oxidative stress	TA25004_4113TA25003_4113	1.35163	0.133208	0.000159404	0.000610244
STMGE38	Abscisic acid and environmental stress-inducible protein TAS14 (Dehydrin TAS14)	Defense & disease	abiotic stress	TA25241_4113TA25239_4113	1.01302	0.201198	0.00398402	0.00382156
STMCL93	Catalase isozyme 2 [Lycopersicon esculentum (Tomato)]	Defense & disease	Oxidative stress	TA25243_4113TA25243_4113	1.18507	0.0803671	2.59309e-05	0.000301508
STMJO47	Early light inducible protein [Lycopersicon esculentum (Tomato)]	Defense & disease	Oxidative stress	TA27415_4113TA27415_4113	3.54424	0.298458	7.45871e-05	0.000439666
STMIC42	Early light inducible protein [Lycopersicon esculentum (Tomato)]	Defense & disease	Oxidative stress	TA27416_4113TA27416_4113	3.16195	0.287312	0.000107802	0.000517966
STMES85	Monodehydroascorbate reductase [Lycopersicon esculentum (Tomato)]	Defense & disease	Oxidative stress	TA27770_4113TA27774_4113	0.990989	0.0951099	0.000140331	0.000580012
STMEW20	Monodehydroascorbate reductase [Lycopersicon esculentum (Tomato)]	Defense & disease	Oxidative stress	TA27774_4113TA27774_4113	1.06424	0.0730529	2.75178e-05	0.000301724
STMIK32	Ultraviolet-B-repressible protein [Gossypium hirsutum (Upland cotton)]	Defense & disease	abiotic stress	TA28408_4113	1.28515	0.159545	0.000477297	0.00106591
STMIW38	Nicotiana tabacum wound inducive mRNA , complete cds [Nicotiana tabacum (Common tobacco)]	Defense & disease	biotic stress	TA28579_4113TA28580_4113	1.04327	0.223957	0.00554039	0.00473143
STMGE55	Papain-like cysteine peptidase XBCP3 [Arabidopsis thaliana (Mouse-ear cress)]	Defense & disease	biotic stress	TA29158_4113TA29160_4113	1.08147	0.0587264	8.68524e-06	0.000248372
STMCB21	Salicylic acid-binding protein 2 [Nicotiana tabacum]	Defense & disease	biotic stress	TA29339_4113TA29339_4113	1.29851	0.0888636	2.71114e-05	0.000301724
STMIJ18	Temperature-induced lipocalin' [Solanum tuberosum (Potato)]	Defense & disease	abiotic stress	TA29842_4113TA29842_4113	1.67796	0.108955	2.09516e-05	0.000282233
STMCA90	Early responsive to dehydration protein	Defense & disease	abiotic stress	TA29886_4113TA29886_4113	1.64897	0.352854	0.00546668	0.00469882
STMIB21	NAD(P)H:quinone oxidoreductase (EC 1.6.5.2) (NAD(P)H:QR) [Solanum tuberosum (Potato)]	Defense & disease	Oxidative stress	TA33363_4113TA33363_4113	1.01692	0.144619	0.000897865	0.00150201
STMGZ22	DnaJ protein, putative [Arabidopsis thaliana (Mouse-ear cress)]	Defense & disease	abiotic stress	TA34939_4113	0.982269	0.0682727	2.92526e-05	0.00030531
STMHT39	Temperature-induced lipocalin [Solanum tuberosum (Potato)]	Defense & disease	abiotic stress	TA35429_4113TA35430_4113	1.20952	0.0618969	6.47851e-06	0.000246522
STMJL59	Putative disease resistance protein I2C-5 [Solanum demissum (Wild potato)]	Defense & disease	biotic stress	TA39960_4113	1.84228	0.225074	0.000442681	0.0010269
STMIJ69	Hero resistance protein [Lycopersicon esculentum (Tomato)]	Defense & disease	biotic stress	TA45674_4113	1.02708	0.110133	0.000238669	0.000744937
STMIS21	Ripening regulated protein-like [Solanum tuberosum (Potato)]	Development		TA43894_4113TA43894_4113	1.41402	0.0863578	1.55e-05	0.000265775
STMCH16	Ovule/fiber cell elongation protein Ghfe1 [Gossypium hirsutum (Upland cotton)]	Hormone related	Brassinosteroid biosynthesis	TA24860_4113TA24862_4113	2.39391	0.506812	0.00522641	0.00457806
STMGG42	Cell elongation protein DIMINUTO [Arabidopsis thaliana (Mouse-ear cress)]	Hormone related	Brassinosteroid biosynthesis	TA24861_4113TA24861_4113	1.82818	0.315536	0.00215752	0.00253369
STMCF04	Ovule/fiber cell elongation protein Ghfe1 [Gossypium hirsutum (Upland cotton)]	Hormone related	Brassinosteroid biosynthesis	TA24862_4113TA24862_4113	2.30997	0.502408	0.00585201	0.00491621
STMJA27	Auxin-binding protein ABP19a precursor [Prunus persica (Peach)]	Hormone related	Auxin signalling	TA34259_4113TA34259_4113	1.43424	0.375169	0.0123364	0.00846388
STMCY85	Ent-kaurenoic acid oxydase	Hormone related	Giberellin biosynthesis	TA47395_4113	2.79942	0.293569	0.000214614	0.000706341
STMEH79	Granule-bound starch synthase 1, chloroplast precursor [Solanum tuberosum (Potato)]	Metabolism	Carbohydrate metabolism	TA23459_4113TA23459_4113	1.2574	0.267407	0.00532658	0.00462537
STMIU18	Fructose-1,6-bisphosphatase precursor [Brassica napus (Rape)]	Metabolism	Carbohydrate metabolism	TA23464_4113TA23464_4113	1.08435	0.0870554	5.91415e-05	0.000399854
STMHN38	Fructose-1,6-bisphosphatase, cytosolic [Solanum tuberosum (Potato)]	Metabolism	Carbohydrate metabolism	TA24712_4113TA24710_4113	1.39008	0.139896	0.000176251	0.000645567
STMCI15	Glyceraldehyde-3-phosphate dehydrogenase B, chloroplast precursor [Arabidopsis thaliana (Mouse-ear cress)]	Metabolism	Carbohydrate metabolism	TA25372_4113TA25372_4113	1.19413	0.123354	0.000199708	0.000686069
STMEV18	Glyceraldehyde-3-phosphate dehydrogenase B, chloroplast precursor [Arabidopsis thaliana (Mouse-ear cress)]	Metabolism	Carbohydrate metabolism	TA25373_4113	1.21384	0.091743	4.40691e-05	0.000353123
STMHL36	1,4-alpha-glucan branching enzyme [Solanum tuberosum (Potato)]	Metabolism	Carbohydrate metabolism	TA25384_4113	1.1511	0.17898	0.00135011	0.00188462
STMCP71	Palmitoyl-monogalactosyldiacylglycerol delta-7 desaturase, chloroplast precursor [Arabidopsis thaliana (Mouse-ear cress)]	Metabolism	Lipid metabolism	TA26118_4113TA26118_4113	1.03197	0.134312	0.000595358	0.00119761
STMEI58	Alpha-glucan phosphorylase, H isozyme [Solanum tuberosum (Potato)]	Metabolism	Carbohydrate metabolism	TA26592_4113TA26592_4113	1.1722	0.131821	0.000299295	0.000835571
STMIL87	Thioesterase	Metabolism		TA26939_4113TA26939_4113	0.979989	0.0568632	1.20452e-05	0.000265775
STMIP27	Dihydrolipoamide dehydrogenase [Lycopersicon esculentum (Tomato)]	Metabolism	Lipid metabolism	TA28008_4113TA28008_4113	1.23068	0.146002	0.000385497	0.000957491
STMEQ09	Glutamate synthase (Ferredoxin) (EC 1.4.7.1) (Clone C(35)) [Nicotiana tabacum (Common tobacco)]	Metabolism	Aminoacid biosynthesis	TA28736_4113TA28736_4113	0.98065	0.0796858	6.27185e-05	0.000413281
STMCF35	Beta-fructofuranosidase [Solanum tuberosum (Potato)]	Metabolism	Carbohydrate metabolism	TA28949_4113	0.956829	0.160033	0.00187538	0.00230066
STMFA23	Pyruvate, phosphate dikinase, chloroplast precursor [Mesembryanthemum crystallinum (Common ice plant)]	Metabolism		TA35763_4113TA35763_4113	1.42346	0.14309	0.000175272	0.000645567
STMHL39	Sucrose-phosphate synthase isoform B [Nicotiana tabacum (Common tobacco)]	Metabolism	Carbohydrate metabolism	TA35880_4113TA35879_4113	1.0011	0.176131	0.00234896	0.0026892
STMCG91	Nitrite reductase [Nicotiana tabacum (Common tobacco)]	Metabolism	Nitrogen metabolism	TA37465_4113TA48074_4113	1.32389	0.155156	0.00036392	0.000925626
STMGV44	Putative lipase [Arabidopsis thaliana (Mouse-ear cress)]	Metabolism	Lipid metabolism	TA38501_4113TA38501_4113	1.41166	0.115912	6.59813e-05	0.000418049
STMCS89	Phosphoethanolamine N-methyltransferase [Lycopersicon esculentum (Tomato)]	Metabolism	Lipid metabolism	TA38534_4113TA39030_4113	1.68819	0.20746	0.000455041	0.00104103
STMHU33	Putative epoxide hydrolase [Arabidopsis thaliana (Mouse-ear cress)]	Metabolism		TA45969_4113	1.30991	0.080849	1.63269e-05	0.000265775
STMCA73	Metallothionein-like protein type 2 [Lycopersicon esculentum (Tomato)]	Metal binding/uptake		TA24626_4113	1.16724	0.177124	0.00120865	0.00177867
STMHV42	Metallothionein-like protein type 2 [Capsicum annuum (Bell pepper)]	Metal binding/uptake		TA26520_4113TA26520_4113	1.21934	0.109337	0.000101112	0.00050228
STMEW16	Metallothionein-like protein type 2 A (LeMT(A)) [Lycopersicon esculentum (Tomato)]	Metal binding/uptake		TA26877_4113	1.29678	0.156037	0.000412086	0.000987192
STMIF26	Metallothionein-like protein type 2 A (LeMT(A)) [Lycopersicon esculentum (Tomato)]	Metal binding/uptake		TA29513_4113TA29513_4113	1.11628	0.17323	0.0013383	0.00187635
STMIV90	Copper-containing amine oxidase [Lycopersicon esculentum (Tomato)]	Metal binding/uptake		TA29616_4113TA29616_4113	1.49287	0.117727	5.42079e-05	0.000385756
STMCK45	Cupredoxin [Medicago truncatula (Barrel medic)]	Metal binding/uptake		TA33274_4113TA33274_4113	1.16144	0.0700379	1.45619e-05	0.000265775
STMCN57	FRO2-like protein; NADPH oxidase-like [Arabidopsis thaliana (Mouse-ear cress)]	Metal binding/uptake		TA40904_4113TA40904_4113	2.66904	0.139029	7.07165e-06	0.000246522
STMDO08	Ferric-chelate reductase [Lycopersicon esculentum (Tomato)]	Metal binding/uptake		TA43151_4113	0.967985	0.160887	0.00182353	0.00225668
STMJD43	Chromomethylase CMT2 [Arabidopsis thaliana (Mouse-ear cress)]	Metal binding/uptake		TA46659_4113TA32910_4113	0.967133	0.0786954	6.31385e-05	0.000413281
STMES37	Ribulose bisphosphate carboxylase/oxygenase activase, chloroplast precursor [Lycopersicon pennellii (Tomato)]	Photosyntesis		TA22958_4113TA22958_4113	1.12483	0.179533	0.00151983	0.00202301
STMCQ90	Chlorophyll a-b binding protein 6A, chloroplast precursor [Lycopersicon esculentum (Tomato)]	Photosyntesis		TA23104_4113	1.94662	0.216361	0.000283112	0.000803105
STMCJ04	Light harvesting chlorophyll a/b binding protein of PSII [Euglena gracilis]	Photosyntesis		TA23446_4113	2.93809	0.223692	4.56693e-05	0.000363325
STMFB17	Ribulose bisphosphate carboxylase small chains, chloroplast precursor (EC 4.1.1.39) (RuBisCO small subunits) [Contains: Ribulose bisphosphate carboxylase small chain P1; Ribulose bisphosphate carboxylase small chain P2; Ribulose bisphosphate carboxylase s	Photosyntesis		TA23457_4113TA23457_4113	1.23236	0.214823	0.00225472	0.00261017
STMIU17	Light harvesting chlorophyll a /b binding protein of PSII [Euglena gracilis]	Photosyntesis		TA23463_4113TA23455_4113	1.07747	0.0572258	7.78409e-06	0.000246522
STMIY69	Light harvesting chlorophyll a /b binding protein of PSII [Euglena gracilis]	Photosyntesis		TA23467_4113TA23467_4113	3.19919	0.119515	1.36065e-06	0.00020508
STMCP33	Light harvesting chlorophyll a /b binding protein of PSII [Euglena gracilis]	Photosyntesis		TA23471_4113TA23471_4113	1.82639	0.324927	0.00246728	0.00276694
STMCY88	Light harvesting chlorophyll a /b binding protein of PSII [Euglena gracilis]	Photosyntesis		TA23472_4113	3.19866	0.237404	4.0328e-05	0.000338656
STMCB56	Ribulose bisphosphate carboxylase small chains, chloroplast precursor (EC 4.1.1.39) (RuBisCO small subunits) [Contains: Ribulose bisphosphate carboxylase small chain P1; Ribulose bisphosphate carboxylase small chain P2; Ribulose bisphosphate carboxylase s	Photosyntesis		TA23498_4113TA23498_4113	1.07177	0.140769	0.000621213	0.00123091
STMBB06	Light harvesting chlorophyll a /b binding protein of PSII [Euglena gracilis]	Photosyntesis		TA23519_4113	3.51186	0.235588	2.45852e-05	0.000296632
STMCG50	Chlorophyll a-b binding protein 7, chloroplast precursor [Lycopersicon esculentum (Tomato)]	Photosyntesis		TA24292_4113TA24291_4113	1.24812	0.164812	0.000636896	0.00124449
STMCK76	Chlorophyll a/b-binding protein [Lycopersicon esculentum (Tomato)]	Photosyntesis		TA24478_4113TA24477_4113	1.36716	0.284833	0.0048842	0.00438305
STMCJ09	Chlorophyll a/b-binding protein [Lycopersicon esculentum (Tomato)]	Photosyntesis		TA24478_4113TA24478_4113	1.70281	0.26875	0.00144468	0.001961
STMIR79	Photosystem I reaction center subunit psaK, chloroplast precursor [Hordeum vulgare (Barley)]	Photosyntesis		TA24696_4113TA24696_4113	0.998452	0.172862	0.00218731	0.00256115
STMCD24	Chloroplast photosystem II 22 kDa component [Nicotiana benthamiana]	Photosyntesis		TA24932_4113	1.77752	0.0567786	6.24338e-07	0.00020508
STMIX78	Chloroplast photosystem II 22 kDa component [Nicotiana benthamiana]	Photosyntesis		TA24933_4113TA24933_4113	2.21059	0.115508	7.18126e-06	0.000246522
STMDP45	Chlorophyll a-b binding protein 8, chloroplast precursor [Lycopersicon esculentum (Tomato)]	Photosyntesis		TA25022_4113	1.56855	0.235043	0.00114121	0.00172463
STMCD64	Chlorophyll a-b binding protein CP24 10A, chloroplast precursor [Lycopersicon esculentum (Tomato)]	Photosyntesis		TA25196_4113TA25198_4113	2.65036	0.131175	5.49173e-06	0.000246522
STMIY56	Chlorophyll a-b binding protein CP24 10A, chloroplast precursor [Lycopersicon esculentum (Tomato)]	Photosyntesis		TA25198_4113TA25198_4113	2.44052	0.145706	1.38625e-05	0.000265775
STMJD64	Magnesium-protoporphyrin IX monomethyl ester [oxidative] cyclase, chloroplast precursor [Arabidopsis thaliana (Mouse-ear cress)]	Photosyntesis		TA25256_4113	1.33716	0.136829	0.000190876	0.000671758
STMCN28	Magnesium-protoporphyrin IX monomethyl ester [oxidative] cyclase, chloroplast precursor [Arabidopsis thaliana (Mouse-ear cress)]	Photosyntesis		TA25256_4113TA25256_4113	0.983273	0.100711	0.000191733	0.000671758
STMEW75	Photosystem II 7kD protein [Arabidopsis thaliana (Mouse-ear cress)]	Photosyntesis		TA31531_4113TA31531_4113	0.959896	0.0798908	7.04633e-05	0.000424824
STMIV36	Oxygen evolving complex protein-like [Oryza sativa (japonica cultivar-group)]	Photosyntesis		TA36963_4113TA36963_4113	1.09919	0.0794381	3.54069e-05	0.000324361
STMCJ03	Light harvesting chlorophyll a/b binding protein of PSII [Euglena gracilis]	Photosyntesis		TA43070_4113TA23480_4113	3.6081	0.214301	1.35131e-05	0.000265775
STMCN89	Chlorophyllase-2, chloroplast precursor [Arabidopsis thaliana (Mouse-ear cress)]	Photosyntesis		TA43275_4113	1.36871	0.166025	0.000428029	0.00101307
STMIY81	Chlorophyll a/b-binding protein [Lycopersicon esculentum (Tomato)]	Photosyntesis		TA47898_4113TA24478_4113	1.32689	0.2525	0.0033125	0.00338944
STMJK18	Photosystem I antenna protein	Photosynthesis		TA48901_4113	1.52185	0.159407	0.000213423	0.00070459
STMCM21	Peptidyl-prolyl cis-trans isomerase, FKBP-type, putative [Oryza sativa (japonica cultivar-group)]	Protein folding		TA38260_4113TA38260_4113	1.19332	0.105019	9.23569e-05	0.000487014
STMJA14	Ribosomal protein L36 [Triticum aestivum (Wheat)]	Protein synthesis		TA31857_4113	2.50391	0.139368	9.81088e-06	0.000259176
STMCF33	30S ribosomal protein S1, chloroplast precursor [Spinacia oleracea (Spinach)]	Protein synthesis		TA40550_4113	1.30289	0.112845	8.54841e-05	0.000477309
STMCX65	Vacuolar processing enzyme-3 [Nicotiana tabacum (Common tobacco)]	Proteolysis		TA29655_4113TA29655_4113	1.04311	0.110434	0.000224585	0.000716684
STMJG77	RING-H2 zinc finger protein [Cucumis melo (Muskmelon)]	Proteolysis		TA33121_4113	1.61503	0.0907054	1.02565e-05	0.000259176
STMIJ59	Putative RING protein [Populus alba x Populus tremula]	Proteolysis		TA33755_4113	1.17866	0.0785005	2.37307e-05	0.000294714
STMHJ12	SBT1 protein [Lycopersicon esculentum (Tomato)]	Proteolysis		TA36904_4113TA36862_4113	1.2527	0.153873	0.000454069	0.00103993
STMCJ34	Cysteine protease [Nicotiana tabacum (Common tobacco)]	Proteolysis		TA40572_4113TA40572_4113	1.58321	0.153609	0.000147861	0.000587993
STMIY05	Cysteine protease [Solanum tuberosum (Potato)]	Proteolysis		TA45073_4113TA24311_4113	1.04349	0.15367	0.001054	0.00164609
STMIY06	Chloroplast RNA binding protein precursor [Phaseolus vulgaris (Kidney bean) (French bean)]	RNA binding		TA27972_4113TA27974_4113	1.04034	0.0858884	6.77468e-05	0.000424824
STMCV74	NAD-dependent epimerase/dehydratase family protein-like protein [Solanum tuberosum (Potato)]	Secondary metabolism	Vitamin C biosynthesis	TA24541_4113	1.15198	0.089307	4.98816e-05	0.000370075
STMCA93	NAD-dependent epimerase/dehydratase family protein-like protein [Solanum tuberosum (Potato)]	Secondary metabolism	Vitamin C biosynthesis	TA24541_4113TA24541_4113	1.27217	0.0854906	2.47963e-05	0.000296632
STMCK28	Putative chloroplast thiazole biosynthetic protein [Nicotiana tabacum (Common tobacco)]	Secondary metabolism	Thiamine biosynthesis	TA24663_4113TA24663_4113	1.18651	0.421558	0.0373459	0.0194179
STMCZ53	Putative chloroplast thiazole biosynthetic protein [Nicotiana tabacum (Common tobacco)]	Secondary metabolism	Thiamine biosynthesis	TA24663_4113TA24664_4113	1.47413	0.406681	0.0151432	0.00982652
STMEA65	Putative cytochrome P450 [Lycopersicon esculentum (Tomato)]	Secondary metabolism	Cytochrome P450	TA24967_4113TA24969_4113	3.26553	0.460168	0.000860768	0.00147374
STMCS41	Cinnamic acid 4-hydroxylase [Capsicum annuum (Bell pepper)]	Secondary metabolism	phenylpropanoid metabolism	TA25063_4113TA25064_4113	1.33351	0.171684	0.000565942	0.00116729
STMGN13	Putative cytochrome P450 [Lycopersicon esculentum (Tomato)]	Secondary metabolism	Cytochrome P450	TA25199_4113TA25200_4113	2.20901	0.501982	0.00701807	0.00559168
STMGB09	Putative cytochrome P450 [Lycopersicon esculentum (Tomato)]	Secondary metabolism	Cytochrome P450	TA25200_4113	2.17201	0.400783	0.00289645	0.0030941
STMCQ62	Putative cytochrome P450 [Lycopersicon esculentum (Tomato)]	Secondary metabolism	Cytochrome P450	TA25200_4113TA25200_4113	1.93575	0.477634	0.00979851	0.00716002
STMCG85	Putative cytochrome P450 [Nicotiana plumbaginifolia (Leadwort-leaved tobacco)]	Secondary metabolism	Cytochrome P450	TA25200_4113TA25201_4113	2.33255	0.486434	0.00490431	0.00439205
STMDE16	Putative cytochrome P450 [Nicotiana plumbaginifolia (Leadwort-leaved tobacco)]	Secondary metabolism	Cytochrome P450	TA25201_4113TA25201_4113	1.2722	0.345504	0.0142614	0.00941355
STMCP77	Flavonol synthase [Vitis vinifera (Grape)]	Secondary metabolism	phenylpropanoid metabolism	TA26171_4113	1.16252	0.0723105	1.6962e-05	0.000267871
STMJJ75	Leucoanthocyanidin dioxygenase 2, putative; 51024-52213 [Arabidopsis thaliana (Mouse-ear cress)]	Secondary metabolism	phenylpropanoid metabolism	TA26173_4113	1.44813	0.0826044	1.10728e-05	0.000265775
STMCD26	Rhamnose:beta-solanine/beta-chaconine rhamnosyltransferase [Solanum tuberosum (Potato)]	Secondary metabolism	phenylpropanoid metabolism	TA26281_4113	2.47862	0.441673	0.00248489	0.00278079
STMEH84	Rhamnose:beta-solanine/beta-chaconine rhamnosyltransferase [Solanum tuberosum (Potato)]	Secondary metabolism	phenylpropanoid metabolism	TA26281_4113TA26281_4113	2.45165	0.397371	0.00162896	0.00211614
STMCO62	UDP-glucosyltransferase [Lycopersicon esculentum (Tomato)]	Secondary metabolism	phenylpropanoid metabolism	TA26973_4113TA26973_4113	0.992645	0.207425	0.00494629	0.00441843
STMDD15	UDP-glucosyltransferase [Lycopersicon esculentum (Tomato)]	Secondary metabolism	phenylpropanoid metabolism	TA26974_4113TA26974_4113	1.21619	0.312787	0.0115453	0.00807398
STMCA17	Flavonoid 3'-monooxygenase [Petunia hybrida (Petunia)]	Secondary metabolism	phenylpropanoid metabolism	TA27007_4113TA38770_4113	1.92043	0.0961242	5.80613e-06	0.000246522
STMHR18	Flavonoid 3'-monooxygenase [Petunia hybrida (Petunia)]	Secondary metabolism	phenylpropanoid metabolism	TA27008_4113TA38770_4113	2.08721	0.263603	0.000517284	0.00110684
STMCX70	Anthocyanidin 3-O-glucosyltransferase [Petunia hybrida (Petunia)]	Secondary metabolism	phenylpropanoid metabolism	TA28539_4113TA28539_4113	1.46379	0.207896	0.000892428	0.0014975
STMCL27	Anthocyanidin 3-O-glucosyltransferase [Petunia hybrida (Petunia)]	Secondary metabolism	phenylpropanoid metabolism	TA28540_4113TA28540_4113	1.43382	0.255954	0.00250451	0.00279388
STMCF20	Flavonoid 3-glucosyl transferase [Solanum tuberosum (Potato)]	Secondary metabolism	phenylpropanoid metabolism	TA31068_4113TA31068_4113	1.42002	0.304735	0.00553282	0.00472878
STMDB35	Flavanone 3-hydroxylase [Nicotiana tabacum (Common tobacco)]	Secondary metabolism	phenylpropanoid metabolism	TA32020_4113TA24790_4113	1.42027	0.25989	0.00279238	0.00301335
STMHI44	Alpha-farnesene synthase [Malus domestica (Apple) (Malus sylvestris)]	Secondary metabolism	Terpene biosynthesis	TA32475_4113TA32475_4113	1.78097	0.210211	0.000376333	0.000944709
STMHX28	UDP-glucosyltransferase 3 [Arabidopsis thaliana (Mouse-ear cress)]	Secondary metabolism	phenylpropanoid metabolism	TA32700_4113TA32699_4113	2.05284	0.247563	0.000416447	0.000995794
STMIJ01	Cinnamoyl-CoA reductase [Lycopersicon esculentum (Tomato)]	Secondary metabolism	phenylpropanoid metabolism	TA32906_4113	1.25581	0.0637987	6.24892e-06	0.000246522
STMES21	12-oxophytodienoate reductase 1 [Lycopersicon esculentum (Tomato)]	Secondary metabolism	Jasmonic acid biosynthesis	TA33024_4113TA33024_4113	1.21448	0.113169	0.000121735	0.000544153
STMIF79	Putative flavonol 3-O-glucosyltransferase [Arabidopsis thaliana (Mouse-ear cress)]	Secondary metabolism	phenylpropanoid metabolism	TA33328_4113	1.35589	0.070565	7.04063e-06	0.000246522
STMIX80	Cytochrome P450 71A2 [Solanum melongena (Eggplant) (Aubergine)]	Secondary metabolism	Cytochrome P450	TA34503_4113TA34504_4113	1.68433	0.0750139	3.25602e-06	0.000246522
STMIB33	Cytochrome P450 [Pyrus communis (Pear)]	Secondary metabolism	Cytochrome P450	TA34659_4113TA34659_4113	1.27073	0.0831716	2.17861e-05	0.000284589
STMGF70	Putative cytochrome P450 [Solanum tuberosum (Potato)]	Secondary metabolism	Cytochrome P450	TA37232_4113TA37232_4113	2.19466	0.432528	0.00385386	0.00373756
STMHT73	Flavonoid 3'-monooxygenase [Petunia hybrida (Petunia)]	Secondary metabolism	phenylpropanoid metabolism	TA38770_4113	1.59758	0.148842	0.000121636	0.000544153
STMHO88	Flavonoid 3'-monooxygenase [Petunia hybrida (Petunia)]	Secondary metabolism	phenylpropanoid metabolism	TA38770_4113TA27007_4113	2.51965	0.128155	6.28508e-06	0.000246522
STMIR78	Cytochrome P450 monooxygenase CYP72B [Medicago truncatula (Barrel medic)]	Secondary metabolism	Cytochrome P450	TA39720_4113TA39720_4113	1.26736	0.201988	0.00150991	0.00201592
STMCR55	Cytochrome P450 [Panax ginseng (Korean ginseng)]	Secondary metabolism	Cytochrome P450	TA40660_4113	1.291	0.140848	0.000259168	0.000774642
STMIU56	Putative chalcone isomerase 4 [Glycine max (Soybean)]	Secondary metabolism	phenylpropanoid metabolism	TA41263_4113TA41264_4113	1.87467	0.12076	2.01451e-05	0.000281392
STMHK42	Cytochrome P450 monooxygenase CYP716A [Medicago truncatula (Barrel medic)]	Secondary metabolism	Cytochrome P450	TA43363_4113	1.00108	0.125842	0.000506101	0.00109286
STMGC17	Cytochrome P450 monooxygenase CYP83A [Glycine max (Soybean)]	Secondary metabolism	Cytochrome P450	TA45864_4113	1.27997	0.0478746	1.36879e-06	0.00020508
STMJO05	UDP-glycosyltransferase [Lycopersicon esculentum (Tomato)]	Secondary metabolism	phenylpropanoid metabolism	TA46958_4113	0.952595	0.0977275	0.000193232	0.000674135
STMGP12	Putative cytochrome P450 [Solanum tuberosum (Potato)]	Secondary metabolism	Cytochrome P450	TA46963_4113	2.86608	0.335488	0.000361842	0.000924884
STMGP76	Cytochrome P450 [Solanum tuberosum (Potato)]	Secondary metabolism	Cytochrome P450	TA48665_4113TA49027_4113	1.24239	0.0557848	3.39047e-06	0.000246522
STMCD14	UDP-glucosyltransferase	Secondary metabolism	phenylpropanoid metabolism	TA48848_4113	1.10052	0.07761	3.14076e-05	0.000310463
STMCI91	Putative acid phosphatase [Hordeum vulgare (Barley)]	Signaling	phosphatase	TA24742_4113	2.5936	0.200291	4.89486e-05	0.000370075
STMCP90	Putative acid phosphatase [Hordeum vulgare (Barley)]	Signaling	phosphatase	TA24744_4113	2.4517	0.226238	0.000116137	0.000537793
STMIG06	Putative acid phosphatase [Hordeum vulgare (Barley)]	Signaling	phosphatase	TA24745_4113TA24745_4113	2.38793	0.220354	0.000116139	0.000537793
STMIB31	GIGANTEA protein [Arabidopsis thaliana (Mouse-ear cress)]	Signaling		TA28305_4113TA28305_4113	2.09013	0.0751886	1.12771e-06	0.00020508
STMHK47	GIGANTEA protein [Oryza sativa (Rice)]	Signaling		TA28306_4113TA28305_4113	2.07151	0.143035	2.83235e-05	0.00030197
STMCK54	Impaired sucrose induction 1-like protein [Solanum tuberosum (Potato)]	Signaling		TA36717_4113	1.76431	0.14067	5.71877e-05	0.00039536
STMCL03	Signal recognition particle protein, putative [Oryza sativa (japonica cultivar-group)]	Signaling		TA36859_4113TA40779_4113	0.986923	0.102178	0.000201854	0.000688968
STMIF40	Putative serine/threonine protein kinase [Arabidopsis thaliana (Mouse-ear cress)]	Signaling	kinase	TA39488_4113	1.20213	0.067825	1.04905e-05	0.000259176
STMIH07	Phospholipase A2 precursor [Nicotiana tabacum (Common tobacco)]	Signaling		TA39509_4113TA39509_4113	1.15468	0.131815	0.000321375	0.000871908
STMHT88	Putative G-protein-coupled receptor [Arabidopsis thaliana (Mouse-ear cress)]	Signaling		TA41596_4113	2.44794	0.155689	1.89209e-05	0.000276982
STMGA03	Putative receptor kinase [Solanum demissum (Wild potato)]	Signaling	kinase	TA48056_4113	1.55877	0.106737	2.7189e-05	0.000301724
STMHS65	GIGANTEA protein [Arabidopsis thaliana (Mouse-ear cress)]	Signaling		TA48159_4113	1.01562	0.247666	0.00934778	0.00689977
STMEZ05	Putative phytochrome A supressor spa1 protein [Arabidopsis thaliana (Mouse-ear cress)]	Signaling		TA48703_4113	1.06279	0.0754436	3.24343e-05	0.00031216
STMCU81	BZIP transcription factor BZI-2 [Nicotiana tabacum (Common tobacco)]	Transcription	BZIP	TA27323_4113TA27325_4113	1.48748	0.0760721	6.45772e-06	0.000246522
STMCY67	Dof-type zinc finger	Transcription	DOF	TA31134_4113	1.00994	0.097219	0.000142362	0.00058303
STMCN84	Transcription factor MYC7E [Zea mays (Maize)]	Transcription	bHLH (homologue of Arabidopsis MYC2)	TA33657_4113TA38594_4113	0.971917	0.149031	0.00126739	0.00183074
STMDB40	Sigma factor [Nicotiana tabacum (Common tobacco)]	Transcription		TA34113_4113TA35865_4113	1.42145	0.0980284	2.8153e-05	0.00030197
STMER38	YABBY2-like transcription factor YAB2 [Antirrhinum majus (Garden snapdragon)]	Transcription		TA35530_4113TA35529_4113	1.08898	0.18045	0.00179893	0.00223756
STMDM43	AOBP [Cucurbita maxima (Pumpkin) (Winter squash)]	Transcription	DOF (homologue of Arabidopsis CDF2)	TA35898_4113TA30235_4113	2.03003	0.108982	8.20825e-06	0.000246522
STMEK68	Hypothetical protein At5g04840 [Arabidopsis thaliana (Mouse-ear cress)]	Transcription	BZIP	TA36429_4113TA36430_4113	1.7625	0.120475	2.6955e-05	0.000301724
STMHU66	transcription factor B3 family	Transcription		TA38555_4113	1.00822	0.0955694	0.000132188	0.000560589
STMIJ20	TAF-3 [Nicotiana tabacum (Common tobacco)]	Transcription	BZIP	TA39680_4113TA35669_4113	1.01615	0.0662286	2.1339e-05	0.000282233
STMIJ82	Homeobox protein knotted-1-like 2 [Zea mays (Maize)]	Transcription	Homeobox	TA44751_4113	0.989248	0.0767022	4.99164e-05	0.000370075
STMCS65	Non-specific lipid transfer protein [Lycopersicon esculentum (Tomato)]	Transporter		TA25264_4113TA25264_4113	1.6514	0.333483	0.0042776	0.00400539
STMGQ20	Non-specific lipid-transfer protein 2 precursor [Nicotiana tabacum (Common tobacco)]	Transporter		TA25730_4113TA25730_4113	1.13103	0.140557	0.000479605	0.00106664
STMDP40	ABC transporter protein 1-like [Arabidopsis thaliana (Mouse-ear cress)]	Transporter		TA27063_4113	1.05226	0.142676	0.000720267	0.00134453
STMIM35	Nitrite transporter [Cucumis sativus (Cucumber)]	Transporter		TA28442_4113TA28444_4113	1.65775	0.267097	0.00158586	0.00207929
STMGZ28	Non-specific lipid-transfer protein [Ananas comosus (Pineapple)]	Transporter		TA36440_4113TA36440_4113	0.95621	0.0996801	0.000208592	0.000697082
STMIQ28	Chloride channel protein CLC-a [Arabidopsis thaliana (Mouse-ear cress)]	Transporter		TA38130_4113TA38130_4113	1.36216	0.404224	0.0198938	0.0119463
STMIA06	Tonoplast intrinsic protein 1.3	Transporter		TA39177_4113	1.01816	0.188981	0.00297188	0.00315117
STMIU82	Cyclic nucleotide-gated calmodulin-binding ion channel [Nicotiana tabacum (Common tobacco)]	Transporter		TA39353_4113TA39354_4113	1.23966	0.100466	6.19159e-05	0.000412029
STMHF61	Putative peptide transporter [Oryza sativa (japonica cultivar-group)]	Transporter		TA40019_4113	0.96674	0.0844244	8.8971e-05	0.000481809
STMHO64	Putative mitochondrial phosphate translocator protein [Arabidopsis thaliana (Mouse-ear cress)]	Transporter		TA42340_4113TA42340_4113	1.89497	0.157692	7.04119e-05	0.000424824
STMHZ08	Similarity to transporter protein [Arabidopsis thaliana (Mouse-ear cress)]	Transporter		TA44121_4113TA48764_4113	1.29156	0.0928409	3.44884e-05	0.000318706
STMCX08	Ammonium transporter 1, member 2 [Lycopersicon esculentum (Tomato)]	Transporter		TA45925_4113	1.39949	0.0859828	1.59626e-05	0.000265775
STMIY44	Probable general secretion pathway protein E [Escherichia coli]	Unknown		TA23466_4113	0.963223	0.166024	0.00214462	0.00251994
STMCP16	Proteinase inhibitor type-2 TR8 precursor [Lycopersicon esculentum (Tomato)]	Unknown		TA23565_4113TA23565_4113	1.47249	0.356662	0.00909807	0.006765
STMEQ01	Proteinase inhibitor type-2 TR8 precursor [Lycopersicon esculentum (Tomato)]	Unknown		TA23599_4113TA23599_4113	1.29867	0.089066	2.73984e-05	0.000301724
STMIY57	Proteinase inhibitor type-2 TR8 precursor [Lycopersicon esculentum (Tomato)]	Unknown		TA23604_4113TA23604_4113	1.37635	0.487396	0.0369391	0.0192651
STMCF39	Hypothetical protein [Lycopersicon esculentum (Tomato)]	Unknown		TA24514_4113TA24517_4113	2.15424	0.585461	0.0143003	0.00943621
STMCN85	Hypothetical protein [Lycopersicon esculentum (Tomato)]	Unknown		TA24517_4113TA24517_4113	2.24039	0.578217	0.0117051	0.00815612
STMGI29	Hypothetical protein [Lycopersicon esculentum (Tomato)]	Unknown		TA24518_4113	2.00579	0.54419	0.0142072	0.00938903
STMGO18	Hypothetical protein [Lycopersicon esculentum (Tomato)]	Unknown		TA24519_4113TA24519_4113	1.6593	0.383323	0.00750832	0.00587828
STMES67	Hypothetical protein	Unknown		TA25306_4113	1.61969	0.197388	0.000437536	0.00102312
STMIR13	F3F9.11 [Arabidopsis thaliana (Mouse-ear cress)]	Unknown		TA26098_4113	1.20544	0.0797045	2.29016e-05	0.000286769
STMIH03	F3F9.11 [Arabidopsis thaliana (Mouse-ear cress)]	Unknown		TA26098_4113TA26098_4113	1.1888	0.0984677	6.88382e-05	0.000424824
STMIJ90	Hypothetical protein	Unknown		TA26099_4113	1.1679	0.101917	8.8657e-05	0.000481809
STMJA02	Hypothetical protein	Unknown		TA26519_4113TA26519_4113	1.47417	0.134898	0.000111533	0.000530391
STMEY02	AlaT1 [Vitis vinifera (Grape)]	Unknown		TA26565_4113TA26565_4113	1.08795	0.136923	0.000508891	0.00109577
STMDB68	T1B9.26 protein [Arabidopsis thaliana (Mouse-ear cress)]	Unknown		TA27013_4113	1.04701	0.189112	0.00263749	0.00289492
STMIT60	F21J9.19 [Arabidopsis thaliana (Mouse-ear cress)]	Unknown		TA27271_4113TA27271_4113	3.26814	0.191864	1.27604e-05	0.000265775
STMJJ90	ATP/GTP binding protein	Unknown		TA27748_4113TA27748_4113	1.60702	0.116444	3.5864e-05	0.000325988
STMEZ52	Hypothetical protein	Unknown		TA27751_4113TA27751_4113	1.1903	0.145581	0.000444985	0.0010269
STMCE55	hypothetical protein	Unknown		TA28031_4113	2.287	0.207865	0.000107941	0.000517966
STMCL74	Hypothetical protein	Unknown		TA28032_4113	2.02026	0.22055	0.000259947	0.000775399
STMCR02	T8F5.23 protein [Arabidopsis thaliana (Mouse-ear cress)]	Unknown		TA28906_4113TA37790_4113	0.999209	0.121945	0.000440467	0.0010243
STMCV30	OSJNBa0084K20.14 protein [Oryza sativa (japonica cultivar-group)]	Unknown		TA29349_4113TA29349_4113	1.09754	0.128926	0.000367923	0.00093133
STMER41	Hypothetical protein At5g27930/F14I23_90 [Arabidopsis thaliana (Mouse-ear cress)]	Unknown		TA30303_4113TA30304_4113	1.19865	0.0993363	6.90154e-05	0.000424824
STMCU80	Hypothetical protein OJ1562_B11.132 [Oryza sativa (japonica cultivar-group)]	Unknown		TA30613_4113TA47962_4113	1.06798	0.10529	0.000159672	0.000610244
STMGL86	F24J5.19 protein [Arabidopsis thaliana (Mouse-ear cress)]	Unknown		TA30618_4113TA30619_4113	1.7052	0.139731	6.53363e-05	0.000416074
STMHX53	OSJNBa0093O08.12 protein [Oryza sativa (japonica cultivar-group)]	Unknown		TA30733_4113	1.0086	0.206611	0.00454641	0.00417943
STMCB04	Hypothetical protein [Linum usitatissimum (Flax) (Linseed)]	Unknown		TA31098_4113	1.33662	0.217153	0.00164625	0.00212684
STMJP23	Hypothetical protein P0007F06.35-1 [Oryza sativa (japonica cultivar-group)]	Unknown		TA31355_4113TA31356_4113	1.01992	0.105017	0.000196636	0.000679315
STMCI13	Hypothetical protein [Arabidopsis thaliana (Mouse-ear cress)]	Unknown		TA31357_4113	1.12006	0.122826	0.000265561	0.000782696
STMGZ67	F9L1.36 protein [Arabidopsis thaliana (Mouse-ear cress)]	Unknown		TA31689_4113TA29675_4113	0.972436	0.0679968	3.01269e-05	0.000305606
STMGE11	Hypothetical protein F15D2.29 [Arabidopsis thaliana (Mouse-ear cress)]	Unknown		TA31829_4113	1.2267	0.124599	0.000184217	0.000662988
STMIJ11	Hypothetical protein AT4g27700 [Arabidopsis thaliana (Mouse-ear cress)]	Unknown		TA32758_4113TA32758_4113	1.43525	0.120617	7.38564e-05	0.000437797
STMCJ13	Hypothetical protein [Arabidopsis thaliana (Mouse-ear cress)]	Unknown		TA33008_4113TA33008_4113	1.36529	0.113086	6.88365e-05	0.000424824
STMIM55	Hypothetical protein [Arabidopsis thaliana (Mouse-ear cress)]	Unknown		TA33422_4113TA33423_4113	1.49434	0.130328	8.84064e-05	0.000481809
STMGG84	P0421H07.28 [Oryza sativa (japonica cultivar-group)]	Unknown		TA34635_4113TA34635_4113	1.45778	0.136006	0.000122451	0.000544301
STMIU54	Hypothetical protein At2g37970; T8P21.12 [Arabidopsis thaliana (Mouse-ear cress)]	Unknown		TA34762_4113TA34762_4113	1.30928	0.202521	0.00131867	0.0018716
STMIJ36	Hypothetical protein [Arabidopsis thaliana (Mouse-ear cress)]	Unknown		TA35705_4113TA35705_4113	1.16608	0.176342	0.00118988	0.00176085
STMIR32	F17F16.7 protein [Arabidopsis thaliana (Mouse-ear cress)]	Unknown		TA35885_4113TA35886_4113	1.56915	0.0679584	2.83473e-06	0.000239952
STMHO39	Hypothetical protein At2g15020 [Arabidopsis thaliana (Mouse-ear cress)]	Unknown		TA36160_4113TA36159_4113	1.52724	0.103071	2.53217e-05	0.000297696
STMIK21	Hypothetical protein At4g09620 [Arabidopsis thaliana (Mouse-ear cress)]	Unknown		TA36387_4113	0.970919	0.0880115	0.000106559	0.000517285
STMJG75	Hypothetical protein	Unknown		TA36607_4113	1.56675	0.110825	3.18774e-05	0.000310463
STMJM22	Hypothetical protein F10M23.370 [Arabidopsis thaliana (Mouse-ear cress)]	Unknown		TA36638_4113TA36638_4113	1.00293	0.114765	0.000325024	0.000877309
STMEQ14	Maltose excess protein 1, chloroplast precursor [Arabidopsis thaliana (Mouse-ear cress)]	Unknown		TA36640_4113TA36587_4113	1.05557	0.0772544	3.76601e-05	0.000326964
STMCJ28	Hypothetical protein	Unknown		TA36844_4113	1.4517	0.232076	0.00153086	0.00203491
STMCC91	SERK1 protein-like [Oryza sativa (japonica cultivar-group)]	Unknown		TA36994_4113TA45711_4113	2.31716	0.0638404	2.98869e-07	0.0001962
STMIJ51	Transposon protein, putative, CACTA, En/Spm sub-class [Oryza sativa (japonica cultivar-group)]	Unknown		TA37072_4113TA37072_4113	1.05603	0.0744445	3.13501e-05	0.000310463
STMGH79	Hypothetical protein At3g07700 [Arabidopsis thaliana (Mouse-ear cress)]	Unknown		TA37527_4113TA37527_4113	1.17932	0.0826547	3.04713e-05	0.000305606
STMCD23	OSJNBa0035M09.17 protein [Oryza sativa (japonica cultivar-group)]	Unknown		TA37985_4113	1.1214	0.168104	0.00114322	0.00172558
STMIU53	PGR5 [Amaranthus hybridus (Slim amaranth)]	Unknown		TA38326_4113TA38326_4113	1.20338	0.135418	0.000300241	0.000837108
STMIC03	OSJNba0093F12.4 protein [Oryza sativa (Rice)]	Unknown		TA38381_4113TA38381_4113	1.34216	0.140459	0.000212507	0.000703687
STMET74	Rapid alkalinization factor 5 [Solanum chacoense (Chaco potato)]	Unknown		TA38505_4113TA38505_4113	1.25908	0.166173	0.000635382	0.00124449
STMDH95	Hypothetical protein	Unknown		TA38619_4113	2.3664	0.49805	0.00509852	0.00451132
STMCS48	unknown protein [Arabidopsis thaliana]	Unknown		TA39065_4113	1.33076	0.0614847	3.90621e-06	0.000246522
STMIJ80	F24B9.16 protein [Arabidopsis thaliana (Mouse-ear cress)]	Unknown		TA39207_4113	1.07661	0.122636	0.000318093	0.000866336
STMCU53	Hypothetical protein	Unknown		TA39220_4113	1.12228	0.159806	0.000903154	0.0015061
STMIB46	T12C24.27 [Arabidopsis thaliana (Mouse-ear cress)]	Unknown		TA39234_4113	2.76086	0.211039	4.65678e-05	0.000365408
STMHV81	Hypothetical protein	Unknown		TA39260_4113TA39260_4113	1.7687	0.0965706	8.92245e-06	0.000251754
STMCZ02	Hypothetical protein	Unknown		TA39444_4113TA47601_4113	2.98394	0.393664	0.000634198	0.00124449
STMES87	PBng143 [Vigna radiata]	Unknown		TA39459_4113TA39459_4113	1.61692	0.0873468	8.46478e-06	0.000246522
STMIL77	Hypothetical protein T5P19_20 [Arabidopsis thaliana (Mouse-ear cress)]	Unknown		TA39823_4113TA39823_4113	1.02187	0.0975367	0.000136671	0.000572731
STMJC59	At4g24750 [Arabidopsis thaliana (Mouse-ear cress)]	Unknown		TA40003_4113TA40003_4113	1.83197	0.127804	2.97882e-05	0.000305606
STMEI10	Hypothetical protein	Unknown		TA40311_4113	1.54685	0.0724654	4.18371e-06	0.000246522
STMJO85	F3F19.22 protein [Arabidopsis thaliana (Mouse-ear cress)]	Unknown		TA40620_4113TA40620_4113	1.81472	0.169363	0.000122646	0.000544301
STMEU71	Arabidopsis thaliana genomic DNA, chromosome 5, P1 clone:MJB21 [Arabidopsis thaliana (Mouse-ear cress)]	Unknown		TA41162_4113TA41162_4113	1.46065	0.098259	2.49232e-05	0.000296632
STMIJ83	Hypothetical protein	Unknown		TA41346_4113TA41346_4113	1.09488	0.0745483	2.64434e-05	0.000301724
STMDB54	Germin-like protein 3 [Vitis vinifera (Grape)]	Unknown		TA41425_4113TA41425_4113	1.57748	0.242783	0.0012889	0.00184544
STMCS93	Hypothetical protein At4g26850 [Arabidopsis thaliana (Mouse-ear cress)]	Unknown		TA41439_4113TA24169_4113	0.968821	0.0790375	6.39396e-05	0.000415701
STMGW14	Gb|AAD10689.1 [Arabidopsis thaliana (Mouse-ear cress)]	Unknown		TA41593_4113TA41440_4113	1.67048	0.29817	0.00250342	0.00279388
STMCX14	Hypothetical protein [Arabidopsis thaliana (Mouse-ear cress)]	Unknown		TA41693_4113	1.70926	0.147452	8.38498e-05	0.000471919
STMIW06	Arabidopsis thaliana genomic DNA, chromosome 5, P1 clone:MUL3 [Arabidopsis thaliana (Mouse-ear cress)]	Unknown		TA41733_4113TA41733_4113	1.19429	0.149267	0.000492618	0.00108478
STMIN70	Expressed protein [Arabidopsis thaliana (Mouse-ear cress)]	Unknown		TA41746_4113TA41746_4113	1.02795	0.0951841	0.000118078	0.000542402
STMIL38	Hypothetical protein [Arabidopsis thaliana (Mouse-ear cress)]	Unknown		TA42074_4113	0.968033	0.124451	0.00056216	0.00116467
STMIQ11	Hypothetical protein	Unknown		TA42319_4113	1.12519	0.057731	6.56231e-06	0.000246522
STMIJ93	Hypothetical protein	Unknown		TA42367_4113	0.960536	0.105745	0.000270541	0.000790765
STMHS92	Polypeptide with a gag-like domain [Petunia hybrida (Petunia)]	Unknown		TA43545_4113TA45555_4113	1.22416	0.0899113	3.83176e-05	0.000326964
STMCZ44	P0423A12.23 [Oryza sativa (japonica cultivar-group)]	Unknown		TA43604_4113TA43604_4113	1.03832	0.0427839	2.21403e-06	0.00020508
STMEM88	Hypothetical protein	Unknown		TA43871_4113TA43871_4113	1.38237	0.29043	0.00506066	0.00449026
STMJE20	Hypothetical protein	Unknown		TA44466_4113	1.31404	0.0583169	3.19977e-06	0.000246522
STMCI53	At5g09820 [Arabidopsis thaliana (Mouse-ear cress)]	Unknown		TA44524_4113TA44524_4113	1.90689	0.146718	4.80755e-05	0.000369951
STMIN54	Hypothetical protein	Unknown		TA44753_4113	1.05728	0.123633	0.000360083	0.000923638
STMCN70	Hypothetical protein	Unknown		TA45190_4113	1.51578	0.217186	0.000929408	0.00153177
STMCC02	Hypothetical protein At2g15020 [Arabidopsis thaliana (Mouse-ear cress)]	Unknown		TA45597_4113TA36159_4113	1.11763	0.172859	0.00131807	0.0018716
STMCM83	24K germin-like protein precursor [Nicotiana tabacum (Common tobacco)]	Unknown		TA46173_4113TA29307_4113	1.07422	0.327516	0.0219567	0.0128178
STMGV06	Hypothetical protein At3g48200 [Arabidopsis thaliana (Mouse-ear cress)]	Unknown		TA46223_4113	1.81563	0.0716759	1.78983e-06	0.00020508
STMJN05	YUP8H12.22 protein [Arabidopsis thaliana (Mouse-ear cress)]	Unknown		TA46498_4113TA42977_4113	2.03704	0.11878	1.23404e-05	0.000265775
STMGE86	Protein At1g43245 [Arabidopsis thaliana (Mouse-ear cress)]	Unknown		TA46515_4113	1.02796	0.195313	0.00329035	0.00338337
STMHF63	OJ991214_12.13 protein [Oryza sativa (japonica cultivar-group)]	Unknown		TA47718_4113	1.20703	0.0980351	6.25755e-05	0.000413281
STMGF37	Hypothetical protein	Unknown		TA47946_4113	1.05556	0.102854	0.000150939	0.000593304
STMIU73	Similarity to intracellular protein [Arabidopsis thaliana (Mouse-ear cress)]	Unknown		TA48046_4113TA33070_4113	1.21529	0.10593	8.81606e-05	0.000481809
STMDB33	Hypothetical protein	Unknown		TA48187_4113	1.82658	0.25284	0.000792638	0.00141311
STMIJ41	Hypothetical protein [Arabidopsis thaliana (Mouse-ear cress)]	Unknown		TA48370_4113	1.00948	0.0701096	2.91414e-05	0.00030531
STMJJ57	Hypothetical protein	Unknown		TA48739_4113	1.0572	0.0405709	1.5551e-06	0.00020508
STMHS88	Hypothetical protein	Unknown		TA48924_4113	1.12614	0.109758	0.000151117	0.000593304
STMHU87	Hypothetical protein	Unknown			1.54565	0.122066	5.45923e-05	0.000385756
STMHV92	Hypothetical protein	Unknown			1.47034	0.0830253	1.05327e-05	0.000259176
STMGA57	Hypothetical protein	Unknown			1.44188	0.437621	0.0215985	0.0126891
STMIU74	Hypothetical protein	Unknown			1.27944	0.0858384	2.45978e-05	0.000296632
STMIP64	Hypothetical protein	Unknown			1.27846	0.0966383	4.40955e-05	0.000353123
STMJP72	Hypothetical protein	Unknown			1.23935	0.124045	0.000171675	0.000638481
STMHY24	Hypothetical protein	Unknown			1.12132	0.144205	0.000563022	0.00116467
STMHS24	Hypothetical protein	Unknown			1.10848	0.130738	0.000375012	0.000943385
Genes up-regulated in SD compared to LD conditions
STMEJ63	Similar to SPIRAL 1	Cell structure		TA26226_4113TA26226_4113	-1.05589	0.133734	0.000524237	0.00111608
STMEY86	Proline-rich protein similar to arabidopsis SCHUP1	Cell structure		TA28654_4113TA28654_4113	-0.964459	0.0975822	0.000180819	0.000654096
STMDC73	SNAP25 homologous protein SNAP33 [Arabidopsis thaliana (Mouse-ear cress)]	Cell structure		TA31279_4113	-1.02189	0.1001	0.000154818	0.000602462
STMDG49	Similar to vesicle-associated membrane protein	Cell structure		TA36567_4113	-1.05535	0.121242	0.000331172	0.000884218
STMEH13	Glucan endo-1,3-beta-glucosidase, basic isoform 2 precursor (EC 3.2.1.39) ((1->3)-beta-glucan endohydrolase) ((1->3)-beta- glucanase) [Solanum tuberosum (Potato)]	Cell wall		TA24588_4113TA24593_4113	-2.756	0.346871	0.000509002	0.00109577
STMEI79	Probable xyloglucan endotransglucosylase/hydrolase 1 precursor [Lycopersicon esculentum (Tomato)]	Cell wall		TA25818_4113TA25818_4113	-1.63605	0.188649	0.000337002	0.000889747
STMGZ48	UDP-Glc-4-epimerase [Solanum tuberosum (Potato)]	Cell wall		TA29155_4113	-1.97281	0.172911	9.05516e-05	0.000484055
STMIA83	UDP-Glc-4-epimerase [Solanum tuberosum (Potato)]	Cell wall		TA29155_4113TA29155_4113	-1.8725	0.203254	0.000252974	0.00076477
STMDB57	Xyloglucan endotransglycosylase LeXET2 [Lycopersicon esculentum (Tomato)]	Cell wall		TA31868_4113TA31869_4113	-1.67039	0.103679	1.67842e-05	0.000267766
STMER63	Xyloglucan endotransglycosylase LeXET2 [Lycopersicon esculentum (Tomato)]	Cell wall		TA31869_4113TA31869_4113	-1.88092	0.122144	2.09593e-05	0.000282233
STMEQ95	Xyloglucan endotransglycosylase	Cell wall		TA42938_4113TA42938_4113	-2.23653	0.176564	5.44969e-05	0.000385756
STMHY50	Pectin methylesterase isoform alpha [Phaseolus aureus (Mung bean) (Vigna radiata)]	Cell wall		TA48897_4113	-1.25168	0.206733	0.00177275	0.00222214
STMFB61	TMV induced protein 1-2 [Capsicum annuum (Bell pepper)]	Defense & disease	biotic stress	TA22967_4113TA22967_4113	-1.03589	0.148412	0.000929004	0.00153177
STMEO03	Heat shock factor protein 7 [Arabidopsis thaliana (Mouse-ear cress)]	Defense & disease	abiotic stress	TA23031_4113TA23032_4113	-1.0453	0.13362	0.000547384	0.00114803
STMEH25	Heat shock factor protein 7 [Arabidopsis thaliana (Mouse-ear cress)]	Defense & disease	abiotic stress	TA23095_4113	-1.09858	0.151842	0.00078721	0.00141296
STMEM23	Stress-related protein [Vitis riparia (Frost grape) (Vitis vulpina)]	Defense & disease		TA24375_4113	-1.81385	0.297269	0.00171212	0.00218131
STMDW47	Stress-related protein [Vitis riparia (Frost grape) (Vitis vulpina)]	Defense & disease		TA24375_4113TA24375_4113	-2.06802	0.201296	0.000150178	0.000592918
STMIB24	DnaJ-like protein [Phaseolus vulgaris (Kidney bean) (French bean)]	Defense & disease	abiotic stress	TA29538_4113TA29538_4113	-1.61219	0.208512	0.00057814	0.00118007
STMDJ19	TMV-induced protein I [Capsicum annuum (Bell pepper)]	Defense & disease	biotic stress	TA30822_4113	-3.38781	0.298276	9.25525e-05	0.000487014
STMJI59	Similar to RIN4	Defense & disease	biotic stress	TA32827_4113TA32827_4113	-1.33869	0.11127	7.00111e-05	0.000424824
STMIU57	Elicitor-inducible protein EIG-J7 [Capsicum annuum (Bell pepper)]	Defense & disease	biotic stress	TA33026_4113TA33026_4113	-2.35768	0.185182	5.31598e-05	0.000382639
STMIT42	Glutathione reductase, chloroplast precursor [Nicotiana tabacum (Common tobacco)]	Defense & disease	Oxidative stress	TA35621_4113	-2.39783	0.198666	6.8929e-05	0.000424824
STMIR23	NBS-LRR protein [Solanum tuberosum (Potato)]	Defense & disease	biotic stress	TA39905_4113TA47845_4113	-1.14652	0.148304	0.000578494	0.00118007
STMID31	LOB domain protein 38 [Arabidopsis thaliana (Mouse-ear cress)]	Development		TA25402_4113TA25402_4113	-1.33286	0.144529	0.000251739	0.000764312
STMJG89	Similar to SAG 21	Development		TA27043_4113TA27043_4113	-0.955672	0.0992626	0.000205	0.000692999
STMGF62	Histone H1 [Lycopersicon pennellii (Tomato)]	DNA folding		TA25285_4113	-1.14902	0.236199	0.00461443	0.0042236
STMEM48	Similarity to DNA-3-methyladenine glycosylase I [Arabidopsis thaliana (Mouse-ear cress)]	DNA repair		TA33610_4113	-2.13367	0.117739	9.40166e-06	0.000258955
STMIJ39	F-box protein GID2 [Arabidopsis thaliana (Mouse-ear cress)]	Hormone related	Giberellin signaling	TA25773_4113	-1.76743	0.116634	2.26813e-05	0.000286342
STMGD43	GAST1 protein precursor [Lycopersicon esculentum (Tomato)]	Hormone related	Giberellin responsive gene	TA28863_4113TA28863_4113	-1.24543	0.181308	0.000999786	0.00159903
STMHE18	Ethylene-forming-enzyme-like dioxygenase [Arabidopsis thaliana (Mouse-ear cress)]	Hormone related	Ethylene biosynthesis	TA30678_4113	-1.99823	0.261641	0.000612308	0.00121896
STMIR75	Auxin-repressed protein-like protein [Nicotiana tabacum (Common tobacco)]	Hormone related	Auxin responsive gene	TA30825_4113TA30825_4113	-1.51584	0.0929175	1.57835e-05	0.000265775
STMEP06	Brassinosteroid-regulated protein BRU1 precursor [Glycine max (Soybean)]	Hormone related	brassinosteroid responsive gene	TA33913_4113	-3.36391	0.296682	9.33275e-05	0.000487014
STMGZ91	auxin-responsive protein	Hormone related	Auxin responsive gene		-1.55848	0.0347464	1.04e-07	0.000110041
STMDU65	UDP-glucose:protein transglucosylase-like [Solanum tuberosum (Potato)]	Metabolism	Carbohydrate metabolism	TA24497_4113TA24498_4113	-1.1627	0.0783638	2.51556e-05	0.000297396
STMES17	Cytosolic NADP-malic enzyme [Lycopersicon esculentum (Tomato)]	Metabolism	Carbohydrate metabolism	TA25715_4113TA24356_4113	-1.4858	0.101802	2.72702e-05	0.000301724
STMJF75	Glucose-6-phosphate/phosphate-translocator precursor [Pisum sativum (Garden pea)]	Metabolism	Carbohydrate metabolism	TA25941_4113	-1.32527	0.153741	0.000346793	0.000906264
STMEJ12	Asparagine synthetase [glutamine-hydrolyzing] [Triphysaria versicolor (Yellow owl's clover)]	Metabolism	aminoacid biosynthesis	TA25963_4113TA25964_4113	-1.67088	0.311008	0.00300865	0.00318025
STMEK30	Putative xylose isomerase [Oryza sativa (japonica cultivar-group)]	Metabolism	Carbohydrate metabolism	TA26771_4113	-1.75883	0.208575	0.000384766	0.00095693
STMCK24	Putative xylose isomerase [Oryza sativa (japonica cultivar-group)]	Metabolism	Carbohydrate metabolism	TA26771_4113TA26772_4113	-1.81301	0.255809	0.000865844	0.00147655
STMGB47	Putative xylose isomerase [Oryza sativa (japonica cultivar-group)]	Metabolism	Carbohydrate metabolism	TA26772_4113TA26771_4113	-1.97629	0.290475	0.00104466	0.00163634
STMHA65	1,4-alpha-glucan-maltohydrolase [Lycopersicon esculentum (Tomato)]	Metabolism	Carbohydrate metabolism	TA26792_4113	-1.17493	0.115532	0.000157682	0.000608912
STMHI24	GDSL-motif lipase/hydrolase-like protein [Arabidopsis thaliana (Mouse-ear cress)]	Metabolism	Lipid metabolism	TA28517_4113	-1.02557	0.112198	0.000262578	0.00077763
STMIX24	Alfa-carboxyltransferase precursor [Glycine max (Soybean)]	Metabolism		TA29542_4113	-1.06121	0.147006	0.000795398	0.00141446
STMIQ13	Phosphorybosyl anthranilate transferase 1 [Arabidopsis thaliana (Mouse-ear cress)]	Metabolism		TA30518_4113	-1.00989	0.142096	0.000854797	0.00147136
STMCE29	Lipid phosphate phosphatase 1 [Arabidopsis thaliana (Mouse-ear cress)]	Metabolism	Lipid metabolism	TA30574_4113TA30559_4113	-0.99949	0.129732	0.000587879	0.00118694
STMHX08	Alanine--glyoxylate aminotransferase 2 homolog 3, mitochondrial precursor [Arabidopsis thaliana (Mouse-ear cress)]	Metabolism	aminoacid catabolism	TA32778_4113	-1.15208	0.300318	0.0121708	0.00839494
STMIR51	Ss-galactosidase precursor [Lycopersicon esculentum (Tomato)]	Metabolism	Carbohydrate metabolism	TA33106_4113	-1.53862	0.466925	0.0215891	0.0126872
STMIO94	Pyruvate, phosphate dikinase, chloroplast precursor [Mesembryanthemum crystallinum (Common ice plant)]	Metabolism	Carbohydrate metabolism	TA35763_4113TA24593_4113	-1.66485	0.323151	0.00360901	0.00357888
STMHS86	Monofunctional lysine-ketoglutarate reductase 1 [Gossypium hirsutum (Upland cotton)]	Metabolism	aminoacid catabolism	TA38425_4113TA29378_4113	-1.42732	0.298714	0.00497843	0.00444151
STMIL28	Arabinoxylan arabinofuranohydrolase isoenzyme AXAH-II, putative [Oryza sativa (japonica cultivar-group)]	Metabolism	Carbohydrate metabolism	TA38479_4113	-0.997578	0.150443	0.00117498	0.00175129
STMHT08	Branched-chain alpha keto-acid dehydrogenase E1 alpha subunit [Arabidopsis thaliana (Mouse-ear cress)]	Metabolism	aminoacid catabolism	TA39045_4113TA44996_4113	-1.64108	0.351912	0.0055156	0.00471918
STMIG79	Acyl CoA reductase	Metabolism		TA39099_4113	-1.35402	0.158628	0.000363275	0.000925098
STMIM75	Beta-fructofuranosidase [Solanum tuberosum (Potato)]	Metabolism	Carbohydrate metabolism	TA39801_4113TA39801_4113	-1.27176	0.183709	0.00096478	0.00156809
STMEU40	Lipase-like protein [Arabidopsis thaliana (Mouse-ear cress)]	Metabolism	Lipid metabolism	TA43461_4113TA43461_4113	-3.76444	0.338371	0.000102304	0.000507011
STMIR14	Branched-chain amino acid aminotransferase [Capsicum annuum (Bell pepper)]	Metabolism	aminoacid catabolism	TA44671_4113TA47083_4113	-1.20754	0.5791	0.0914565	0.0390119
STMID10	Putative dihydrolipoylacyltransferase subunit of the branched-chain alpha-keto acid dehydrogenase complex [Oryza sativa (japonica cultivar-group)]	Metabolism	Lipid metabolism	TA45166_4113TA36610_4113	-1.29082	0.266139	0.00467314	0.00425893
STMDZ31	Fructokinase-like [Solanum tuberosum (Potato)]	Metabolism	Carbohydrate metabolism	TA49133_4113TA24175_4113	-0.981671	0.126684	0.000572216	0.00117793
STMEH80	Eukaryotic translation initiation factor 5A-1 [Nicotiana plumbaginifolia (Leadwort-leaved tobacco)]	Protein synthesis		TA23598_4113TA23598_4113	-0.953554	0.209833	0.00614416	0.00510509
STMDJ57	40S ribosomal protein S10-like [Solanum tuberosum (Potato)]	Protein synthesis		TA25086_4113TA25086_4113	-0.973296	0.0972745	0.000170485	0.000635171
STMGO80	Putative asparagine-tRNA ligase [Oryza sativa (japonica cultivar-group)]	Protein synthesis		TA25999_4113TA25998_4113	-0.950538	0.0380492	1.91759e-06	0.00020508
STMEB63	Ribosomal protein L3B [Nicotiana tabacum (Common tobacco)]	Protein synthesis		TA29672_4113TA29672_4113	-1.01156	0.216932	0.00551713	0.00471918
STMCU43	Putative ribosomal protein L34 [Arabidopsis thaliana (Mouse-ear cress)]	Protein synthesis		TA30155_4113TA26353_4113	-1.03379	0.201012	0.00363643	0.00359764
STMER23	60S ribosomal protein L13 [Arabidopsis thaliana (Mouse-ear cress)]	Protein synthesis		TA45652_4113	-1.38863	0.140447	0.000180502	0.000654067
STMGZ24	Ubiquitin-conjugating enzyme	Proteolysis			-1.03024	0.108782	0.00022175	0.000715058
STMFB51	Putative glycine rich RNA binding protein [Solanum tuberosum (Potato)]	RNA binding	homologue of Arabidopsis Circadian Clock and Cold regulated gene 2	TA23573_4113TA23595_4113	-1.21576	0.0725389	1.38199e-05	0.000265775
STMEG02	Putative glycine rich RNA binding protein [Solanum tuberosum (Potato)]	RNA binding	homologue of Arabidopsis Circadian Clock and Cold regulated gene 2	TA23593_4113TA23593_4113	-0.952338	0.071823	4.36073e-05	0.000353123
STMGU57	Putative RNA-binding protein [Arabidopsis thaliana (Mouse-ear cress)]	RNA binding	KH domain-containing protein	TA26632_4113TA26629_4113	-1.13738	0.0835221	3.8284e-05	0.000326964
STMDZ05	RRM-containing RNA-binding protein-like protein [Solanum tuberosum (Potato)]	RNA binding		TA28638_4113TA28638_4113	-1.09739	0.0690585	1.79612e-05	0.000275429
STMCI90	Putative RNA-binding protein [Arabidopsis thaliana (Mouse-ear cress)]	RNA binding	KH domain-containing protein	TA41911_4113	-1.114	0.121815	0.000261992	0.000777592
STMEN96	S-adenosyl-methionine-sterol-C-methyltransferase [Nicotiana tabacum (Common tobacco)]	Secondary metabolism	sterol metabolism	TA24512_4113TA24512_4113	-1.46582	0.165514	0.000305145	0.000843451
STMIP11	S-adenosyl-methionine-sterol-C-methyltransferase [Nicotiana tabacum (Common tobacco)]	Secondary metabolism	sterol metabolism	TA30603_4113TA30603_4113	-2.54694	0.136966	8.27759e-06	0.000246522
STMFB16	Kelch-repeat containing F-box family protein	Signaling		TA23966_4113	-1.24001	0.127615	0.000196166	0.000679315
STMEK44	LeArcA1 protein [Lycopersicon esculentum (Tomato)] (WD-40 repeat protein)	Signaling		TA24010_4113TA24010_4113	-1.20694	0.0992313	6.6401e-05	0.000419453
STMHF52	GAL83-like protein [Solanum tuberosum (Potato)]	Signaling		TA25287_4113TA25287_4113	-1.65036	0.158619	0.000141299	0.00058174
STMDU54	MAP kinase phosphatase 1 [Solanum tuberosum (Potato)]	Signaling	kinase	TA31953_4113TA31955_4113	-0.960546	0.146829	0.00124958	0.00181492
STMDC87	Osmotic stress-activated protein kinase [Nicotiana tabacum (Common tobacco)]	Signaling	Kinase	TA35212_4113	-1.61668	0.11976	3.99514e-05	0.00033683
STMFB50	Type I inositol-1,4,5-trisphosphate 5-phosphatase 2 [Arabidopsis thaliana (Mouse-ear cress)]	Signaling	Lipid signaling	TA36467_4113	-1.16588	0.247902	0.00532298	0.00462414
STMES81	Type I inositol-1,4,5-trisphosphate 5-phosphatase 2 [Arabidopsis thaliana (Mouse-ear cress)]	Signaling	Lipid signaling	TA36467_4113TA46127_4113	-1.21469	0.239963	0.0038934	0.00376045
STMJB08	Leucine rich repeat protein kinase	Signaling		TA47429_4113	-2.32532	0.121915	7.30239e-06	0.000246522
STMJM36	Putative finger transcription factor [Oryza sativa (japonica cultivar-group)]	Transcription	Zinc-finger	TA26325_4113	-1.71701	0.226509	0.00063404	0.00124449
STMIR09	Putative finger transcription factor [Oryza sativa (japonica cultivar-group)]	Transcription	Zinc-finger	TA26325_4113TA26325_4113	-1.72288	0.236418	0.000761331	0.00138531
STMDS21	Transcription initiation factor IIB-2 [Arabidopsis thaliana (Mouse-ear cress)]	Transcription		TA26497_4113TA26498_4113	-1.08434	0.107826	0.000166399	0.000628805
STMDM41	Contains similarity to bHLH transcription factor GBOF-1 from Tulipa gesneriana gb|AF185269 [Arabidopsis thaliana (Mouse-ear cress)]	Transcription	bHLH	TA26683_4113TA26686_4113	-1.22975	0.102171	6.98658e-05	0.000424824
STMGP64	b-HLH protein	Transcription	bHLH	TA26684_4113	-0.974076	0.110001	0.000305306	0.000843451
STMER54	Contains similarity to bHLH transcription factor GBOF-1 from Tulipa gesneriana gb|AF185269 [Arabidopsis thaliana (Mouse-ear cress)]	Transcription	bHLH	TA26686_4113TA26686_4113	-1.00452	0.0505965	5.98924e-06	0.000246522
STMGF50	ARF GAP-like zinc finger-containing protein-like [Oryza sativa (japonica cultivar-group)]	Transcription	Zinc-finger	TA27385_4113	-1.31703	0.0882871	2.4498e-05	0.000296632
STMCZ22	ARF GAP-like zinc finger-containing protein-like [Oryza sativa (japonica cultivar-group)]	Transcription	Zinc-finger	TA27385_4113TA27385_4113	-1.50878	0.128094	7.75966e-05	0.000449516
STMDT03	Putative SCARECROW gene regulator [Arabidopsis thaliana (Mouse-ear cress)]	Transcription	GRAS family	TA28556_4113TA28557_4113	-1.12696	0.180619	0.00154852	0.00204682
STMCY59	Zinc-finger protein related	Transcription	Zinc-finger	TA28972_4113TA28972_4113	-1.16178	0.203915	0.00232434	0.00267105
STMCG10	Putative transcription factor RAU1 [Oryza sativa (japonica cultivar-group)]	Transcription		TA29367_4113TA29368_4113	-1.01702	0.110104	0.00024982	0.000761765
STMEA57	Similar to TCP family transcription factor	Transcription	TCP	TA30102_4113TA30102_4113	-0.954355	0.0605889	1.87561e-05	0.000276982
STMJG91	Zinc-finger protein R2931 [Oryza sativa (japonica cultivar-group)]	Transcription	Zinc-finger	TA34089_4113TA34089_4113	-0.974138	0.0643135	2.27322e-05	0.000286342
STMJN52	WRKY transcription factor-c [Capsicum annuum (Bell pepper)]	Transcription	WRKY	TA45459_4113	-1.84503	0.167333	0.000106825	0.000517303
STMJO58	Putative delta tonoplast intrinsic protein [Lycopersicon hirsutum]	Transporter		TA24673_4113TA24671_4113	-1.26743	0.143352	0.000307565	0.000847387
STMCG17	Lipid transfer protein	Transporter		TA26353_4113TA26353_4113	-1.27586	0.354312	0.0155278	0.010003
STMDD54	Putative sugar transporter [Oryza sativa (Rice)]	Transporter		TA36414_4113TA36414_4113	-1.47974	0.284835	0.00348131	0.00350647
STMDF40	Epidermis-specific secreted glycoprotein EP1 precursor [Daucus carota (Carrot)]	Unknown		TA23074_4113	-2.27555	0.122279	8.24693e-06	0.000246522
STMJM14	Hypothetical protein	Unknown		TA23808_4113TA23837_4113	-1.14908	0.261267	0.00703442	0.00559771
STMII40	Hypothetical protein [Solanum tuberosum (Potato)]	Unknown		TA23900_4113TA23907_4113	-1.01023	0.0931468	0.000115685	0.000537793
STMDH05	Hypothetical protein [Solanum tuberosum (Potato)]	Unknown		TA23919_4113TA23907_4113	-0.964921	0.1234	0.00054851	0.00114812
STMIQ48	At1g07080/F10K1_15 [Arabidopsis thaliana (Mouse-ear cress)]	Unknown		TA23952_4113TA23952_4113	-2.24128	0.16334	3.68881e-05	0.000326553
STMEA71	Expressed protein [Arabidopsis thaliana (Mouse-ear cress)]	Unknown		TA24011_4113TA24006_4113	-1.29442	0.148992	0.000334187	0.000886216
STMEO59	C2 domain containing protein	Unknown		TA24444_4113TA24445_4113	-1.12384	0.130842	0.000352714	0.000915762
STMDB28	Tfm7 protein [Lycopersicon esculentum (Tomato)]	Unknown		TA24450_4113	-1.70576	0.134109	5.34146e-05	0.00038317
STMDO51	36.4 kDa proline-rich protein, partial (95%)	Unknown		TA24453_4113	-1.63815	0.148772	0.000107523	0.000517966
STMDE18	Hypothetical protein [Solanum tuberosum (Potato)]	Unknown		TA24717_4113TA24717_4113	-1.40314	0.149952	0.000234875	0.000738541
STMCH95	Hypothetical protein [Oryza sativa (japonica cultivar-group)]	Unknown		TA24851_4113	-1.1731	0.0957682	6.41537e-05	0.000415701
STMIA26	Hypothetical protein	Unknown		TA24988_4113TA24988_4113	-1.4108	0.36851	0.0122679	0.00843441
STMIV62	Hypothetical protein	Unknown		TA25000_4113	-1.57554	0.166816	0.00022467	0.000716684
STMGJ89	Peroxidase precursor [Euphorbia characias (Spurge)]	Unknown		TA25292_4113TA25292_4113	-1.66073	0.131732	5.57734e-05	0.000388246
STMDV13	Hypothetical protein [Solanum tuberosum (Potato)]	Unknown		TA25309_4113TA25309_4113	-0.98118	0.075246	4.73142e-05	0.000369467
STMER56	DC1.2-like [Capsicum annuum (Bell pepper)]	Unknown		TA25690_4113	-1.9584	0.169985	8.63822e-05	0.000480928
STMEU18	DC1.2-like [Capsicum annuum (Bell pepper)]	Unknown		TA25690_4113TA25693_4113	-1.72534	0.27741	0.00157105	0.00207046
STMJD18	DC1.2 homologue [Nicotiana tabacum (Common tobacco)]	Unknown		TA25692_4113TA25692_4113	-1.18584	0.223854	0.0031989	0.00332488
STMIY65	Hypothetical protein	Unknown		TA25736_4113TA25738_4113	-1.35263	0.0870629	2.00668e-05	0.000281392
STMGR65	Hypothetical protein [Pisum sativum (Garden pea)]	Unknown		TA25775_4113TA25776_4113	-2.13721	0.0614888	3.70857e-07	0.0001962
STMER92	Hypothetical protein [Arabidopsis thaliana (Mouse-ear cress)]	Unknown		TA25777_4113	-1.20233	0.185309	0.00129731	0.00184996
STMCX40	Hypothetical protein [Solanum tuberosum (Potato)]	Unknown		TA25989_4113TA25990_4113	-0.969065	0.158159	0.00168042	0.00215651
STMIJ52	Putative membrane related protein [Medicago sativa (Alfalfa)]	Unknown		TA26235_4113TA26236_4113	-1.07266	0.126367	0.000372959	0.000940702
STMEZ77	Plasma membrane polypeptide [Nicotiana tabacum (Common tobacco)]	Unknown		TA26237_4113TA26238_4113	-1.59432	0.225102	0.000868505	0.00147753
STMHT71	MA3 domain-containing protein	Unknown		TA26538_4113TA26539_4113	-1.18647	0.0890529	4.25993e-05	0.00035214
STMDM52	At1g63980/F22C12_9 [Arabidopsis thaliana (Mouse-ear cress)]	Unknown		TA27127_4113	-1.04347	0.0512251	5.27439e-06	0.000246522
STMDM75	Hypothetical protein mc304 [Nicotiana tabacum (Common tobacco)]	Unknown		TA27549_4113TA27549_4113	-1.26465	0.103413	6.46711e-05	0.000415701
STMHI79	Peroxidase precursor [Lycopersicon esculentum (Tomato)]	Unknown		TA27706_4113TA27708_4113	-1.44895	0.276909	0.00337448	0.00342495
STMEW22	CTV.15 [Poncirus trifoliata (Hardy orange)]	Unknown		TA28025_4113TA28026_4113	-1.34097	0.139238	0.000204691	0.000692999
STMEM36	Hypothetical protein K10A8_120 [Arabidopsis thaliana (Mouse-ear cress)]	Unknown		TA28150_4113	-1.2189	0.145145	0.000392332	0.000965776
STMFA34	Hypothetical protein K10A8_120 [Arabidopsis thaliana (Mouse-ear cress)]	Unknown		TA28150_4113TA28150_4113	-1.13361	0.11978	0.000222495	0.000715058
STMDU63	OSJNBa0072D21.10 protein [Oryza sativa (japonica cultivar-group)]	Unknown		TA28155_4113TA28155_4113	-1.4416	0.179291	0.000481359	0.00106664
STMEI45	Hypothetical protein	Unknown		TA28807_4113	-1.5972	0.296073	0.00295516	0.00313781
STMEK70	Hypothetical protein	Unknown		TA28807_4113TA38510_4113	-1.35903	0.225017	0.00179243	0.00223369
STMHX73	Expressed protein [Arabidopsis thaliana (Mouse-ear cress)]	Unknown		TA29322_4113TA29322_4113	-1.35824	0.150699	0.000280753	0.000798668
STMGV86	Hypothetical protein	Unknown		TA29696_4113TA29696_4113	-2.201	0.186708	7.72882e-05	0.00044933
STMCB39	PGPD14 [Petunia hybrida (Petunia)]	Unknown		TA29947_4113	-1.57094	0.263059	0.00188543	0.00230768
STMIJ79	Hypothetical protein [Arabidopsis thaliana (Mouse-ear cress)]	Unknown		TA30154_4113TA30154_4113	-1.72412	0.212965	0.000466123	0.00105429
STMDM68	Hypothetical protein [Arabidopsis thaliana (Mouse-ear cress)]	Unknown		TA30597_4113TA30559_4113	-1.36859	0.144568	0.000222197	0.000715058
STMJP63	Hypothetical protein	Unknown		TA30977_4113TA30977_4113	-1.36206	0.358469	0.0126328	0.0086153
STMGL25	AT5g49230/K21P3_11 [Arabidopsis thaliana (Mouse-ear cress)]	Unknown		TA31093_4113	-1.73532	0.0596694	9.0091e-07	0.00020508
STMEY92	Expressed protein [Arabidopsis thaliana (Mouse-ear cress)]	Unknown		TA31940_4113TA31940_4113	-0.980062	0.20524	0.00499181	0.0044497
STMDP79	Hypothetical protein c17 [Nicotiana tabacum (Common tobacco)]	Unknown		TA32612_4113	-1.56454	0.213178	0.000736808	0.00135806
STMHH82	Hypothetical protein [Solanum tuberosum (Potato)]	Unknown		TA32801_4113TA32801_4113	-1.04601	0.138445	0.000643841	0.00125213
STMHA87	F22C12.12 [Arabidopsis thaliana (Mouse-ear cress)]	Unknown		TA32994_4113	-1.11291	0.0415909	1.36308e-06	0.00020508
STMEC52	Hypothetical protein [Brassica oleracea (Wild cabbage)]	Unknown		TA33193_4113TA33194_4113	-1.13081	0.0802806	3.24524e-05	0.00031216
STMCR85	Similar to epsin N-terminal homology domain containing protein	Unknown		TA33269_4113TA33268_4113	-1.15319	0.128671	0.000288368	0.000814739
STMEP25	F8K7.4 protein [Arabidopsis thaliana (Mouse-ear cress)]	Unknown		TA33374_4113	-0.976358	0.0908138	0.000120665	0.000543296
STMJF10	Putative phytosulfokine peptide precursor [Solanum tuberosum (Potato)]	Unknown		TA33468_4113TA33468_4113	-1.07512	0.215004	0.00410308	0.00390241
STMGW01	Hypothetical protein OSJNBa0089K24.11 [Oryza sativa (japonica cultivar-group)]	Unknown		TA33872_4113	-1.69393	0.336852	0.00400526	0.00383349
STMEY18	Hypothetical protein At1g69040/F4N2_2 [Arabidopsis thaliana (Mouse-ear cress)]	Unknown		TA34062_4113TA34062_4113	-0.993635	0.0873521	9.18821e-05	0.000487014
STMGF75	Hypothetical protein c17 [Nicotiana tabacum (Common tobacco)]	Unknown		TA34456_4113TA34456_4113	-1.93393	0.180521	0.000122752	0.000544301
STMII81	Plasma membrane polypeptide [Nicotiana tabacum (Common tobacco)]	Unknown		TA35578_4113TA26238_4113	-1.23145	0.167965	0.000740336	0.00135997
STMHW43	Kunitz-type protease inhibitor [Solanum tuberosum (Potato)]	Unknown		TA35635_4113	-1.29481	0.396605	0.0223285	0.0129715
STMGJ45	Hypothetical protein T8L23.15 [Arabidopsis thaliana (Mouse-ear cress)]	Unknown		TA35762_4113	-1.52602	0.0821246	8.30774e-06	0.000246522
STMJA79	Hypothetical protein c17 [Nicotiana tabacum (Common tobacco)]	Unknown		TA36043_4113TA36043_4113	-1.22395	0.0842026	2.7819e-05	0.00030197
STMEM34	Apyrase [Vigna sinensis (Cowpea)]	Unknown		TA37487_4113	-1.18342	0.0766229	2.06579e-05	0.000282233
STMHZ14	AT5g20250/F5O24_140 [Arabidopsis thaliana (Mouse-ear cress)]	Unknown		TA38143_4113	-1.4641	0.278353	0.00329928	0.00338501
STMDP07	AT3g29575/MWE13_2 [Arabidopsis thaliana (Mouse-ear cress)]	Unknown		TA38252_4113	-1.1441	0.106255	0.00011979	0.000543202
STMGD66	Putative phosphoprotein [Oryza sativa (japonica cultivar-group)]	Unknown		TA38369_4113TA33269_4113	-1.22166	0.156834	0.00055843	0.00116084
STMIN42	Hypothetical protein	Unknown		TA38417_4113TA38417_4113	-1.24135	0.117589	0.000131759	0.00055996
STMJF31	Hypothetical protein P0450B04.8 [Oryza sativa (japonica cultivar-group)]	Unknown		TA39780_4113	-1.14601	0.190233	0.00181315	0.0022491
STMCS26	At1g70950 protein [Arabidopsis thaliana (Mouse-ear cress)]	Unknown		TA40273_4113TA33904_4113	-1.0548	0.112942	0.000237036	0.000743128
STMDP30	F10B6.14 [Arabidopsis thaliana (Mouse-ear cress)]	Unknown		TA40836_4113	-1.02098	0.118588	0.000348829	0.000909096
STMIR17	Hypothetical protein F27G19.50 [Arabidopsis thaliana (Mouse-ear cress)]	Unknown		TA41615_4113TA41615_4113	-2.06898	0.236683	0.000324575	0.000877216
STMJG65	AT4g33790/T16L1_280 [Arabidopsis thaliana (Mouse-ear cress)]	Unknown		TA42187_4113	-1.30645	0.177568	0.000728317	0.00135246
STMJB07	Hypothetical protein	Unknown		TA43556_4113	-1.1421	0.234583	0.00459837	0.0042162
STMHG07	Hypothetical protein At5g18650 [Arabidopsis thaliana (Mouse-ear cress)]	Unknown		TA44565_4113	-1.23804	0.151413	0.000444886	0.0010269
STMHP05	Hypothetical protein	Unknown		TA45521_4113	-1.60412	0.158144	0.000159656	0.000610244
STMGT66	Hypothetical protein At1g75180 [Arabidopsis thaliana (Mouse-ear cress)]	Unknown		TA45706_4113TA35775_4113	-1.31822	0.15805	0.000405195	0.000983293
STMHL45	Expressed protein [Oryza sativa (japonica cultivar-group)]	Unknown		TA47333_4113TA47063_4113	-1.20385	0.185055	0.00128185	0.00184032
