# Supplementary material for: Comparative genomic analysis of light-regulated transcripts in the Solanaceae
Source: BMC Genomics. 2009 Feb 3;10:60. doi: 10.1186/1471-2164-10-60 (PMC2644711; doi:10.1186/1471-2164-10-60)
Supplement: Additional file 3 — Effect of phyB on gene expression in potato. Table of genes whose expression was considered to be significantly affected by phyB in potato plants. [file 1471-2164-10-60-S3.xls]

## Sheet: Hoja1
Effect of phytochrome B on gene expression in Solanum tuberosum spp. Andígena
Clone Name	Putative annotation	Functional category	Subcategory	TA	Avg Log2 (WT/α-PHYB)	s.e.	p-value	q-value
Up-regulated in WT compared to anti-sense phyB transgenic plants
STMCS50	Extensin-like protein [Solanum tuberosum (Potato)]	Cell wall		TA44976_4113	1.60558	0.095602	0.00352671	0.0887662
STMIW73	Glucan endo-1,3-beta-glucosidase A precursor (EC 3.2.1.39) ((1->3)- beta-glucan endohydrolase A) ((1->3)-beta-glucanase A) [Lycopersicon esculentum (Tomato)]	Cell wall		TA42098_4113TA42098_4113	1.49241	0.0841253	0.00316239	0.0887662
STMID44	Extensin-like protein Ext1 precursor [Lycopersicon esculentum (Tomato)]	Cell wall		TA43999_4113TA43999_4113	1.17255	0.107029	0.00822913	0.0977634
STMIY25	Lignin forming anionic peroxidase precursor [Nicotiana tabacum (Common tobacco)]	Cell wall		TA26263_4113TA26267_4113	1.56034	0.16038	0.0104003	0.0982636
STMIL73	Cellulose synthase CesA-1 [Zinnia elegans (Zinnia)]	Cell wall		TA47930_4113	0.950229	0.109362	0.0129883	0.09945
STMIN04	Pathogenesis-related protein 1b precursor [Solanum tuberosum (Potato)]	Defense & disease	Biotic stress	TA26037_4113	2.24571	0.204845	0.00821803	0.0977634
STMJA58	Secretory peroxidase [Nicotiana tabacum (Common tobacco)]	Defense & disease	Oxidative stress	TA23385_4113TA23375_4113	0.999952	0.00832972	6.93836e-05	0.0649018
STMDB17	Secretory peroxidase [Nicotiana tabacum (Common tobacco)]	Defense & disease	Oxidative stress	TA23360_4113TA23360_4113	0.997346	0.062136	0.003859	0.0902339
STMCY85	Ent-kaurenoic acid oxidase	Hormone related	Giberelin biosynthesis	TA47395_4113	1.30255	0.074768	0.00327871	0.0887662
STMJJ76	Short-chain dehydrogenase/reductase SDR [Medicago truncatula (Barrel medic)]	Metabolism		TA29343_4113TA29345_4113	1.49424	0.0971319	0.00419896	0.0902339
STMJF83	Aldose 1-epimerase	Metabolism	Carbohydrate metabolism	TA35109_4113TA35109_4113	1.20003	0.0724248	0.00362264	0.0887662
STMDP45	Chlorophyll a-b binding protein 8, chloroplast precursor [Lycopersicon esculentum (Tomato)]	Photosynthesis		TA25022_4113	1.47552	0.109206	0.00543309	0.0902339
STMJK18	Photosystem I antenna protein	Photosynthesis		TA48901_4113	2.06652	0.192025	0.00852417	0.0981574
STMIU17	Light harvesting chlorophyll a /b binding protein of PSII [Euglena gracilis]	Photosynthesis		TA23463_4113TA23455_4113	0.994362	0.12444	0.0153028	0.102289
STMIZ61	Cytochrome P450 [Pyrus communis (Pear)]	Secondary metabolism	Cytochrome P450	TA48113_4113	1.17831	0.126335	0.011301	0.0983232
STMCZ53	Putative chloroplast thiazole biosynthetic protein [Nicotiana tabacum (Common tobacco)]	Secondary metabolism	Thiamin biosynthesis	TA24663_4113TA24664_4113	1.25572	0.0430794	0.00117487	0.0725894
STMIJ21	Spermidine synthase [Silene cucubalus (Alpen leimkraut) (Bladder campion)]	Secondary metabolism	Polyamine biosynthesis	TA38947_4113	1.34779	0.151487	0.0123985	0.0992054
STMGF60	U-box domain, putative [Oryza sativa (japonica cultivar-group)]	Signaling		TA39374_4113	1.31415	0.0535982	0.00165932	0.0743319
STMJM89	14-3-3-like protein 16R [Solanum tuberosum (Potato)]	Signaling		TA24956_4113TA24956_4113	1.21156	0.0810516	0.00444556	0.0902339
STMHW73	Putative receptor kinase-like protein [Solanum demissum (Wild potato)]	Signaling	kinase	TA47089_4113	1.43714	0.119468	0.00683956	0.091713
STMCF40	WD-repeat protein At5g14050 [Arabidopsis thaliana (Mouse-ear cress)]	Signaling		TA46366_4113	2.1103	0.248379	0.0135716	0.10057
STMIB31	GIGANTEA protein [Arabidopsis thaliana (Mouse-ear cress)]	Signaling		TA28305_4113TA28305_4113	1.59932	0.194396	0.0144546	0.101407
STMJF92	Ankyrin-like protein [Solanum tuberosum (Potato)]	Signaling		TA29295_4113TA29295_4113	1.01273	0.12576	0.0150729	0.101407
STMGW47	NDX1 homeobox protein [Glycine max (Soybean)]	Transcription	Homeobox	TA39032_4113TA39032_4113	0.989361	0.0376291	0.00144343	0.0725894
STMIW58	Putative CCR4-associated factor [Arabidopsis thaliana (Mouse-ear cress)]	Transcription		TA26743_4113	1.11384	0.109066	0.00945232	0.0982636
STMIY84	Putative CCR4-associated factor [Arabidopsis thaliana (Mouse-ear cress)]	Transcription		TA26743_4113TA26743_4113	1.0197	0.113532	0.0121705	0.0990618
STMIQ28	Chloride channel protein CLC-a [Arabidopsis thaliana (Mouse-ear cress)]	Transporter		TA38130_4113TA38130_4113	1.20933	0.150363	0.0151099	0.101407
STMDM94	Hypothetical protein	Unknown		TA27149_4113TA27150_4113	0.990712	0.0545005	0.00301259	0.0887662
STMIG29	Hypothetical protein	Unknown		TA35307_4113	2.02256	0.0124967	3.81739e-05	0.0497874
STMDB33	Hypothetical protein	Unknown		TA48187_4113	1.60962	0.0583282	0.00131056	0.0725894
STMIK35	F12K11.6 [Arabidopsis thaliana (Mouse-ear cress)]	Unknown		TA38346_4113TA38346_4113	1.09275	0.0227257	0.000432225	0.0725894
STMIU40	Hypothetical protein	Unknown		TA40395_4113TA40395_4113	1.41277	0.0570119	0.00162454	0.0743319
STMGQ29	Hypothetical protein	Unknown		TA39084_4113TA39085_4113	1.10636	0.081362	0.00536468	0.0902339
STMIA55	Hypothetical protein T31B5_60 [Arabidopsis thaliana (Mouse-ear cress)]	Unknown		TA35757_4113	1.06625	0.0768433	0.00515379	0.0902339
STMGC77	Hypothetical protein [Oryza sativa (japonica cultivar-group)]	Unknown		TA31264_4113	2.29993	0.232575	0.00821803	0.0977634
STMGG84	P0421H07.28 [Oryza sativa (japonica cultivar-group)]	Unknown		TA34635_4113TA34635_4113	1.98707	0.18515	0.00857051	0.0981574
STMCV60	Cysteine protease inhibitor 1 precursor [Solanum tuberosum (Potato)]	Unknown		TA23364_4113	1.19823	0.118497	0.00963879	0.0982636
STMDF54	Putative MTN3 protein [Arabidopsis thaliana (Mouse-ear cress)]	Unknown		TA26154_4113TA26154_4113	1.05844	0.104085	0.00953229	0.0982636
STMIL50	Hypothetical protein	Unknown		TA38644_4113	1.03005	0.105832	0.0103923	0.0982636
STMIQ90	Hypothetical protein	Unknown			0.969502	0.0940175	0.00927354	0.0982636
STMIS06	Hypothetical protein	Unknown		TA48361_4113	0.957596	0.092675	0.00923656	0.0982636
STMHX51	Hypothetical protein [Arabidopsis thaliana (Mouse-ear cress)]	Unknown		TA32933_4113TA32933_4113	1.0992	0.119269	0.0115695	0.0986217
STMGB08	Hypothetical protein At2g28320 [Arabidopsis thaliana (Mouse-ear cress)]	Unknown		TA38655_4113TA38655_4113	1.75548	0.21518	0.0146946	0.101407
STMHY24	Hypothtetical protein	Unknown			1.67216	0.206497	0.0149099	0.101407
STMDB54	Germin-like protein 3 [Vitis vinifera (Grape)]	Unknown		TA41425_4113TA41425_4113	0.976496	0.127361	0.016589	0.104458
STMFB29	None	Unknown		TA26156_4113	0.973304	0.103372	0.0110928	0.0983232
Up-regulated in anti-sense phyB transgenics compared to WT plants
STMDF08	Dynamin homolog [Astragalus sinicus (Chinese milk vetch)]	Cell structure		TA34761_4113	-1.01389	0.0777466	0.00582864	0.0907478
STMID50	Extensin precusor [Arabidopsis thaliana (Mouse-ear cress)]	Cell wall		TA24819_4113TA24823_4113	-1.03236	0.0681657	0.00433151	0.0902339
STMIR05	Extensin precusor [Arabidopsis thaliana (Mouse-ear cress)]	Cell wall		TA24972_4113	-1.49375	0.172635	0.013095	0.0997176
STMGZ34	Hsp90-2-like [Solanum tuberosum (Potato)]	Defense & disease	Abiotic stress	TA23171_4113	-0.951793	0.108807	0.0128178	0.099294
STMJM81	Tospovirus resistance protein E [Lycopersicon esculentum (Tomato)]	Defense & disease	Biotic stress	TA38338_4113TA38339_4113	-1.02661	0.101726	0.00967645	0.0982636
STMIR01	SAG101	Development	Senescence	TA32468_4113	-1.13451	0.0731376	0.00413014	0.0902339
STMIJ64	Photosystem II 10 kDa polypeptide, chloroplast precursor [Lycopersicon esculentum (Tomato)]	Photosynthesis		TA23953_4113	-1.80991	0.10351	0.0032548	0.0887662
STMFB38	Zeatin O-xylosyltransferase [Phaseolus vulgaris (Kidney bean) (French bean)]	Secondary metabolism	Phenylpropanoid biosynthesis	TA41476_4113TA36603_4113	-1.69956	0.193398	0.0127026	0.099294
STMED59	Protein phosphatase 2A [Nicotiana tabacum (Common tobacco)]	Signaling	Phosphatase	TA25398_4113TA25398_4113	-3.39223	0.173735	0.00261278	0.0843605
STMCQ89	Transducin family protein/ WD-40 repeat protein	Signaling		TA26820_4113TA26823_4113	-0.998464	0.107811	0.011459	0.0983232
STMCN34	WD-40 repeat protein MSI2 [Arabidopsis thaliana (Mouse-ear cress)]	Signling		TA33612_4113	-1.02393	0.0818305	0.00632635	0.0907478
STMCS77	Hypothetical protein At2g42300 [Arabidopsis thaliana (Mouse-ear cress)]	Transcription	bHLH	TA28741_4113TA28742_4113	-1.04152	0.0605309	0.00336065	0.0887662
STMJD61	Hypothetical protein At2g42300 [Arabidopsis thaliana (Mouse-ear cress)]	Transcription	bHLH	TA28742_4113	-1.06263	0.138708	0.0166154	0.104458
STMEY89	PEARLI 1-like protein [Arabidopsis thaliana (Mouse-ear cress)]	Transporter	Lipid transfer protein	TA25470_4113TA25470_4113	-1.2384	0.11915	0.00913028	0.0982636
STMCY74	Hypothetical protein	Unknown		TA43635_4113TA43635_4113	-1.48072	0.0979997	0.00435173	0.0902339
STMEO16	Hypothetical protein	Unknown		TA45300_4113	-1.06263	0.138708	0.0166154	0.104458
STMGO69	Hypothetical protein	Unknown		TA36787_4113TA42504_4113	-1.16376	0.0384578	0.00109026	0.0725894
STMGJ53	Hypothetical protein	Unknown		TA46265_4113	-1.20087	0.157086	0.0166842	0.104458
STMCO43	Hypothetical protein	Unknown		TA32168_4113	-1.24076	0.0299002	0.000580227	0.0725894
STMHR85	Genomic DNA, chromosome 5, P1 clone:MNB8 [Arabidopsis thaliana (Mouse-ear cress)]	Unknown		TA29638_4113TA29638_4113	-1.26999	0.0999653	0.0061388	0.0907478
STMEH54	Hypothetical protein	Unknown		TA37939_4113	-1.28704	0.135944	0.0109735	0.0983143
STMJL55	Hypothetical protein	Unknown		TA36506_4113	-1.3344	0.0240499	0.000324669	0.0725894
STMER34	Hypothetical protein	Unknown			-1.42363	0.0558719	0.00153669	0.0725894
STMEC86	Hypothetical protein	Unknown		TA39588_4113	-1.48748	0.0135473	8.29377e-05	0.0649018
STMDI91	Cotton fiber expressed protein 2 [Gossypium hirsutum (Upland cotton)]	Unknown		TA44440_4113	-1.53127	0.15476	0.0100606	0.0982636
STMJL54	Hypothetical protein	Unknown		TA37672_4113TA37672_4113	-1.60123	0.0505509	0.000995179	0.0725894
STMIF76	Dbj|BAA95711.1 [Arabidopsis thaliana (Mouse-ear cress)]	Unknown		TA41911_4113	-1.62582	0.132094	0.00653651	0.0907478
STMIC96	PilS sensor protein precursor	Unknown		TA31253_4113TA31253_4113	-1.52266	0.107487	0.00494619	0.0902339
