# Supplementary material for: Comparative genomic analysis of light-regulated transcripts in the Solanaceae
Source: BMC Genomics. 2009 Feb 3;10:60. doi: 10.1186/1471-2164-10-60 (PMC2644711; doi:10.1186/1471-2164-10-60)
Supplement: Additional file 4 — Overlapping effects of photoperiod and phyB on gene expression in potato. Table of genes whose expression was considered to be significantly affected by photoperiod and phyB in potato plants. [file 1471-2164-10-60-S4.xls]

## Sheet: Hoja1
Genes regulated by photoperiod and phytochrome B					Effect of phytochrome B				Effect of photoperiod
Clone Name	Putative annotation	Functional category	Subcategory	TA	Avg Log2 (WT/α-PHYB)	s.e.	p-value	q-value	Average (log2 LD/SD)	s.e.	p-value	q-value
STMCS50	Extensin-like protein [Solanum tuberosum (Potato)]	Cell wall		TA44976_4113	1.60558	0.095602	0.00352671	0.0887662	1.58394	0.22001	0.00080535	0.0014254
STMIY25	Lignin forming anionic peroxidase precursor [Nicotiana tabacum (Common tobacco)]	Cell wall		TA26263_4113TA26267_4113	1.56034	0.16038	0.0104003	0.0982636	1.53126	0.292341	0.00335961	0.00341805
STMJA58	Secretory peroxidase [Nicotiana tabacum (Common tobacco)]	Defense & disease	Oxidative stress	TA23385_4113TA23375_4113	0.999952	0.00832972	6.93836e-05	0.0649018	1.33406	0.143905	0.000245541	0.000755563
STMDB17	Secretory peroxidase [Nicotiana tabacum (Common tobacco)]	Defense & disease	Oxidative stress	TA23360_4113TA23360_4113	0.997346	0.062136	0.003859	0.0902339	1.38055	0.151507	0.000266522	0.000783346
STMCY85	Ent-kaurenoic acid oxidase	Hormone related	Giberelin biosynthesis	TA47395_4113	1.30255	0.074768	0.00327871	0.0887662	2.79942	0.293569	0.000214614	0.000706341
STMJK18	Photosystem I antenna protein	Photosynthesis		TA48901_4113	2.06652	0.192025	0.00852417	0.0981574	1.52185	0.159407	0.000213423	0.00070459
STMDP45	Chlorophyll a-b binding protein 8, chloroplast precursor [Lycopersicon esculentum (Tomato)]	Photosynthesis		TA25022_4113	1.47552	0.109206	0.00543309	0.0902339	1.56855	0.235043	0.00114121	0.00172463
STMIU17	Light harvesting chlorophyll a /b binding protein of PSII [Euglena gracilis]	Photosynthesis		TA23463_4113TA23455_4113	0.994362	0.12444	0.0153028	0.102289	1.07747	0.0572258	7.78409e-06	0.000246522
STMCZ53	Putative chloroplast thiazole biosynthetic protein [Nicotiana tabacum (Common tobacco)]	Secondary metabolism	Thiamin biosynthesis	TA24663_4113TA24664_4113	1.25572	0.0430794	0.00117487	0.0725894	1.47413	0.406681	0.0151432	0.00982652
STMIB31	GIGANTEA protein [Arabidopsis thaliana (Mouse-ear cress)]	Signaling		TA28305_4113TA28305_4113	1.59932	0.194396	0.0144546	0.101407	2.09013	0.0751886	1.12771e-06	0.00020508
STMIQ28	Chloride channel protein CLC-a [Arabidopsis thaliana (Mouse-ear cress)]	Transporter		TA38130_4113TA38130_4113	1.20933	0.150363	0.0151099	0.101407	1.36216	0.404224	0.0198938	0.0119463
STMGG84	P0421H07.28 [Oryza sativa (japonica cultivar-group)]	Unknown		TA34635_4113TA34635_4113	1.98707	0.18515	0.00857051	0.0981574	1.45778	0.136006	0.000122451	0.000544301
STMHY24	Hypothtetical protein	Unknown			1.67216	0.206497	0.0149099	0.101407	1.12132	0.144205	0.000563022	0.00116467
STMDB33	Hypothetical protein	Unknown		TA48187_4113	1.60962	0.0583282	0.00131056	0.0725894	1.82658	0.25284	0.000792638	0.00141311
STMDB54	Germin-like protein 3 [Vitis vinifera (Grape)]	Unknown		TA41425_4113TA41425_4113	0.976496	0.127361	0.016589	0.104458	1.57748	0.242783	0.0012889	0.00184544
