# Supplementary material for: Comparative genomic analysis of light-regulated transcripts in the Solanaceae
Source: BMC Genomics. 2009 Feb 3;10:60. doi: 10.1186/1471-2164-10-60 (PMC2644711; doi:10.1186/1471-2164-10-60)
Supplement: Additional file 5 — Effect of photoperiod on gene expression in Nicotiana tabacum MM. Table of genes whose expression was considered to be significantly affected by photoperiod in Nicotiana tabacum MM. [file 1471-2164-10-60-S5.xls]

## Sheet: Hoja1
Effect of photoperiod on gene expression in Nicotiana tabacum cv Hicks Maryland Mammoth
Clone name	Putative annotation	Functional category	Sub-category	TA	Average Log2 (LD/SD)	s.e.	p-value	q-value
Up-regulated in SD compared to LD conditions
STMEH13	Glucan endo-1,3-beta-glucosidase, basic isoform 2 precursor (EC 3.2.1.39) ((1->3)-beta-glucan endohydrolase) ((1->3)-beta- glucanase) [Solanum tuberosum (Potato)]	Cell wall		TA24588_4113TA24593_4113	-2.72109	0.435959	0.00154605	0.0153598
STMEB78	Glucan endo-1,3-beta-glucosidase, basic isoform 2 precursor (EC 3.2.1.39) ((1->3)-beta-glucan endohydrolase) ((1->3)-beta- glucanase) [Solanum tuberosum (Potato)]	Cell wall		TA24588_4113TA24593_4113	-2.62458	0.397624	0.00119974	0.0135746
STMGZ48	UDP-Glc-4-epimerase [Solanum tuberosum (Potato)]	Cell wall		TA29155_4113	-2.00474	0.205891	0.000194239	0.00824157
STMIA83	UDP-Glc-4-epimerase [Solanum tuberosum (Potato)]	Cell wall		TA29155_4113TA29155_4113	-1.99162	0.254508	0.000546573	0.00961702
STMEF73	Putative polygalacturonase [Arabidopsis thaliana (Mouse-ear cress)]	Cell wall		TA29833_4113	-1.6243	0.40537	0.0102524	0.0354507
STMIR05	Extensin precusor [Arabidopsis thaliana (Mouse-ear cress)]	Cell wall		TA24972_4113	-1.32843	0.276621	0.00487354	0.0255054
STMID50	Extensin precusor [Arabidopsis thaliana (Mouse-ear cress)]	Cell wall		TA24819_4113TA24823_4113	-1.21368	0.346538	0.017242	0.0446893
STMJN80	Extensin precusor [Arabidopsis thaliana (Mouse-ear cress)]	Cell wall		TA34611_4113TA34611_4113	-1.00114	0.23858	0.0085202	0.0332425
STMCY79	Osmotin-like protein OSML13 precursor [Solanum commersonii (Commerson's wild potato)]	Defense & disease	Abiotic stress	TA24466_4113	-2.38995	0.440567	0.00288414	0.0203251
STMFB93	Basic PR-1 protein precursor [Capsicum annuum (Bell pepper)]	Defense & disease	Biotic stress	TA25631_4113	-2.59352	0.431759	0.00183672	0.0166479
STMFB44	Prb-1b [Nicotiana tabacum (Common tobacco)]	Defense & disease	Biotic stress	TA25632_4113	-2.47609	0.34546	0.000822046	0.011562
STMIS93	Endochitinase precursor [Solanum tuberosum (Potato)]	Defense & disease	Biotic stress	TA24208_4113TA24203_4113	-1.33969	0.291625	0.00587284	0.0277514
STMIX82	Endochitinase 2 precursor [Solanum tuberosum (Potato)]	Defense & disease	Biotic stress	TA24204_4113	-0.987337	0.282927	0.0174755	0.045068
STMFB72	Putative peroxidase [Solanum tuberosum (Potato)]	Defense & disease	Oxidative stress	TA26697_4113TA26697_4113	-2.23126	0.250479	0.000296813	0.00875033
STMGJ89	Peroxidase precursor [Euphorbia characias (Spurge)]	Defense & disease	Oxidative stress	TA25292_4113TA25292_4113	-1.43249	0.303948	0.00527573	0.0263352
STMEM48	Similarity to DNA-3-methyladenine glycosylase I [Arabidopsis thaliana (Mouse-ear cress)]	DNA repair		TA33610_4113	-1.19631	0.223907	0.003082	0.0210635
STMEM11	Auxin-repressed protein [Solanum virginianum]	Hormone related	Auxin regulated gene	TA24272_4113TA24272_4113	-1.44922	0.289765	0.00409988	0.0231944
STMGD43	GAST1 protein precursor [Lycopersicon esculentum (Tomato)]	Hormone related	Giberellin regulated gene	TA28863_4113TA28863_4113	-1.83618	0.214781	0.000360626	0.00884899
STMIJ39	F-box protein GID2 [Arabidopsis thaliana (Mouse-ear cress)]	Hormone related	Giberellin signaling	TA25773_4113	-1.35438	0.208086	0.00127879	0.0138428
STMEL56	5-phosphoribosyl-1-pyrophosphate amidotransferase [Nicotiana tabacum (Common tobacco)]	Metabolism		TA26516_4113TA26516_4113	-1.22609	0.222802	0.00270849	0.0197055
STMEP23	3-hydroxy-3-methylglutaryl-coenzyme A reductase 3 [Solanum tuberosum (Potato)]	Metabolism		TA44159_4113TA44159_4113	-1.12271	0.318088	0.0167477	0.0446733
STMES17	Cytosolic NADP-malic enzyme [Lycopersicon esculentum (Tomato)]	Metabolism		TA25715_4113TA24356_4113	-0.979902	0.270223	0.0151197	0.0425768
STMCE35	Chloroplast-specific ribosomal protein precursor [Lycopersicon esculentum (Tomato)]	Protein synthesis		TA30110_4113TA30111_4113	-1.75297	0.357716	0.00447269	0.0244216
STMCH86	Chloroplast-specific ribosomal protein precursor [Lycopersicon esculentum (Tomato)]	Protein synthesis		TA30111_4113TA30111_4113	-1.72927	0.404169	0.00787419	0.031946
STMET59	Ring zinc finger protein [Artemisia desertorum]	Proteolysis		TA31231_4113TA31231_4113	-1.01251	0.115333	0.00031807	0.00875033
STMHF52	GAL83-like protein [Solanum tuberosum (Potato)]	Signaling		TA25287_4113TA25287_4113	-2.12883	0.1899	9.8604e-05	0.00740971
STMDZ32	EIL2 [Lycopersicon esculentum (Tomato)]	Transcription	EIN3 family	TA24835_4113TA24841_4113	-1.18661	0.225208	0.00327459	0.0213187
STMEI75	Putative transcription factor RAU1 [Oryza sativa (japonica cultivar-group)]	Transcription		TA29367_4113TA29368_4113	-1.11404	0.109741	0.000159041	0.00753278
STMHT71	Putative topoisomerase [Arabidopsis thaliana (Mouse-ear cress)]	Transcription		TA26538_4113TA26539_4113	-1.03274	0.272989	0.0128491	0.0391867
STMJE31	None	Unknown		TA48524_4113	-2.57853	0.29513	0.000325391	0.00875033
STMEU18	DC1.2-like [Capsicum annuum (Bell pepper)]	Unknown		TA25690_4113TA25693_4113	-2.30203	0.149553	2.10034e-05	0.0071294
STMFB12	DC1.2-like [Capsicum annuum (Bell pepper)]	Unknown		TA25690_4113	-2.24527	0.187007	7.07127e-05	0.00740971
STMET62	DC1.2-like [Capsicum annuum (Bell pepper)]	Unknown		TA25693_4113TA25693_4113	-2.09533	0.196152	0.000124469	0.00740971
STMEZ77	Plasma membrane polypeptide [Nicotiana tabacum (Common tobacco)]	Unknown		TA26237_4113TA26238_4113	-1.80152	0.208578	0.000343572	0.00875033
STMEW22	CTV.15 [Poncirus trifoliata (Hardy orange)]	Unknown		TA28025_4113TA28026_4113	-1.67078	0.279226	0.00186889	0.0167677
STMFB85	DC1.2-like [Capsicum annuum (Bell pepper)]	Unknown		TA25690_4113	-1.64955	0.128441	5.09564e-05	0.00740971
STMEQ20	Expressed protein [Arabidopsis thaliana (Mouse-ear cress)]	Unknown		TA27571_4113TA27571_4113	-1.63613	0.230454	0.000858986	0.0115791
STMGV86	Similar to unknown protein At5g56550 [Arabidopsis thaliana (Mouse-ear cress)]	Unknown		TA29696_4113TA29696_4113	-1.46382	0.161804	0.000275781	0.00850828
STMID92	Hypothetical protein At3g58450 [Arabidopsis thaliana (Mouse-ear cress)]	Unknown		TA29150_4113TA29150_4113	-1.44938	0.24254	0.00187977	0.0167913
STMIQ70	None	Unknown		TA43169_4113TA43169_4113	-1.41711	0.263381	0.00298926	0.0206375
STMDU63	OSJNBa0072D21.10 protein [Oryza sativa (japonica cultivar-group)]	Unknown		TA28155_4113TA28155_4113	-1.3086	0.312823	0.00862837	0.0334722
STMCU28	Hypothetical protein [Solanum tuberosum (Potato)]	Unknown		TA25309_4113TA25309_4113	-1.24694	0.159352	0.000546657	0.00961702
STMED19	Gb|AAF27127.1 [Arabidopsis thaliana (Mouse-ear cress)]	Unknown		TA23145_4113TA23202_4113	-1.23721	0.17343	0.00084016	0.011562
STMIC69	Drm3-like protein [Solanum tuberosum (Potato)]	Unknown		TA27366_4113TA24688_4113	-1.21536	0.22845	0.0031401	0.0212317
STMEC42	Hypothetical protein At3g56580 [Arabidopsis thaliana (Mouse-ear cress)]	Unknown		TA28695_4113	-1.21075	0.154793	0.000547752	0.00961702
STMIB24	DnaJ-like protein [Phaseolus vulgaris (Kidney bean) (French bean)]	Unknown		TA29538_4113TA29538_4113	-1.19286	0.250295	0.00503343	0.025777
STMGC65	F2J10.3 protein [Arabidopsis thaliana (Mouse-ear cress)]	Unknown		TA36252_4113TA38601_4113	-1.18084	0.183007	0.00133033	0.0140383
STMDV13	Hypothetical protein [Solanum tuberosum (Potato)]	Unknown		TA25309_4113TA25309_4113	-1.17931	0.164687	0.000825572	0.011562
STMDO18	Drm3-like protein [Solanum tuberosum (Potato)]	Unknown		TA24687_4113	-1.11875	0.270525	0.00903655	0.0338104
STMFB16	None	Unknown		TA23966_4113	-1.11038	0.240866	0.00578791	0.0276063
STMGE78	None	Unknown		TA23605_4113TA23605_4113	-1.10046	0.229342	0.00489082	0.0255054
STMFB18	None	Unknown		TA23966_4113	-1.07479	0.241666	0.00671848	0.0294895
STMEN81	F10A5.10 [Arabidopsis thaliana (Mouse-ear cress)]	Unknown		TA43903_4113	-1.03574	0.171246	0.00178105	0.0165633
STMDD81	GTP-binding-like protein [Arabidopsis thaliana (Mouse-ear cress)]	Unknown		TA31138_4113	-1.02758	0.110536	0.000242301	0.00833736
STMII81	Plasma membrane polypeptide [Nicotiana tabacum (Common tobacco)]	Unknown		TA35578_4113TA26238_4113	-1.00698	0.177025	0.00234067	0.0184065
STMEJ63	None	Unknown		TA26226_4113TA26226_4113	-1.00114	0.0767638	4.72765e-05	0.00740971
Up-regulated in LD compared to SD conditions
STMIA71	Glutamine synthetase cytosolic isozyme 1-1 [Oryza sativa (Rice)]	Aminoacid biosynthesis		TA31547_4113TA31547_4113	1.03138	0.183239	0.00245246	0.018707
STMHJ21	Fimbrin-like protein 2 [Arabidopsis thaliana (Mouse-ear cress)]	Cell structure		TA48360_4113	1.23993	0.33175	0.0134657	0.0400363
STMGH65	Putative xyloglucan endotransglycosylase precursor [Solanum tuberosum (Potato)]	Cell wall		TA30222_4113	1.31938	0.357153	0.0140848	0.0408628
STMCP01	Heat shock protein 70 [Cucumis sativus (Cucumber)]	Defense & disease	abiotic stress	TA26363_4113	1.13057	0.320362	0.0167569	0.0446733
STMIW38	Nicotiana tabacum wound inducive mRNA , complete cds [Nicotiana tabacum (Common tobacco)]	Defense & disease	biotic stress	TA28579_4113TA28580_4113	1.06888	0.171633	0.00156168	0.0153655
STMEB19	Polyphenol oxidase [Solanum tuberosum (Potato)]	Defense & disease	oxidative stress	TA24907_4113TA24907_4113	2.24938	0.594259	0.0128216	0.0391867
STMCI55	Polyphenol oxidase [Solanum tuberosum (Potato)]	Defense & disease	oxidative stress	TA24909_4113	2.23372	0.673784	0.0211195	0.0494273
STMEB67	Polyphenol oxidase [Solanum tuberosum (Potato)]	Defense & disease	oxidative stress	TA24907_4113TA24907_4113	2.13048	0.613803	0.0178313	0.0455148
STMCP56	Catechol oxidase B, chloroplast precursor [Solanum tuberosum (Potato)]	Defense & disease	oxidative stress	TA25457_4113TA25457_4113	2.03252	0.510311	0.0105004	0.0358216
STMIK62	Glutathione S-transferase, class-phi [Solanum commersonii (Commerson's wild potato)]	Defense & disease	oxidative stress	TA25002_4113	1.53758	0.193763	0.000512016	0.00961702
STMGP96	Polyphenol oxidase [Solanum tuberosum (Potato)]	Defense & disease	oxidative stress	TA40805_4113TA40805_4113	1.51471	0.446448	0.0194023	0.0478174
STMJA58	Secretory peroxidase [Nicotiana tabacum (Common tobacco)]	Defense & disease	oxidative stress	TA23385_4113TA23375_4113	1.48614	0.23749	0.00152822	0.0153322
STMDB17	Secretory peroxidase [Nicotiana tabacum (Common tobacco)]	Defense & disease	oxidative stress	TA33778_4113	1.31718	0.236242	0.00255702	0.0192879
STMER52	Glutathione S-transferase, class-phi [Solanum commersonii (Commerson's wild potato)]	Defense & disease	oxidative stress	TA25002_4113TA25005_4113	0.988877	0.157974	0.00152596	0.0153322
STMCS89	Phosphoethanolamine N-methyltransferase [Lycopersicon esculentum (Tomato)]	Metabolism	Lipid metabolism	TA38534_4113TA39030_4113	1.48041	0.203583	0.000768951	0.011562
STMCJ64	Dehydroquinate synthase [Lycopersicon esculentum (Tomato)]	Metabolism		TA26084_4113TA26084_4113	1.07146	0.203122	0.00325849	0.0213187
STMGE90	Serine acetyltransferase [Nicotiana plumbaginifolia (Leadwort-leaved tobacco)]	Metabolism		TA23170_4113TA23246_4113	1.01251	0.268449	0.013	0.0393992
STMCF23	Dehydroquinate synthase [Lycopersicon esculentum (Tomato)]	Metabolism		TA26084_4113TA26084_4113	0.990324	0.181088	0.00278378	0.0199633
STMFB43	Putative allantoinase [Solanum tuberosum (Potato)]	Metabolism	Nitrogen metabolism	TA26727_4113TA26727_4113	0.956856	0.144034	0.00116504	0.0133561
STMCY65	Putative 1-deoxy-D-xylulose 5-phosphate synthase 2 [Lycopersicon hirsutum]	Metabolism	Carbohydrate metabolism	TA37183_4113TA37207_4113	1.6864	0.374039	0.00634899	0.028863
STMJP52	Phospho-2-dehydro-3-deoxyheptonate aldolase 1, chloroplast precursor [Solanum tuberosum (Potato)]	Metabolism	Carbohydrate metabolism	TA29470_4113TA24356_4113	1.60303	0.234702	0.0010263	0.0122954
STMEI58	Alpha-glucan phosphorylase, H isozyme [Solanum tuberosum (Potato)]	Metabolism	Carbohydrate metabolism	TA26592_4113TA26592_4113	1.49036	0.365379	0.00954984	0.0346079
STMEK92	Phospho-2-dehydro-3-deoxyheptonate aldolase 2, chloroplast precursor [Solanum tuberosum (Potato)]	Metabolism	Carbohydrate metabolism	TA48408_4113	1.46089	0.139793	0.000138339	0.00740971
STMGU11	Glycosyltransferase 10 [Ipomoea trifida (Morning glory)]	Metabolism	Carbohydrate metabolism	TA35950_4113TA35950_4113	1.21469	0.195046	0.00156172	0.0153655
STMEC56	Alpha-glucan phosphorylase, H isozyme [Solanum tuberosum (Potato)]	Metabolism	Carbohydrate metabolism	TA26592_4113TA26592_4113	1.11237	0.329437	0.0197478	0.0480737
STMEH79	Granule-bound starch synthase 1, chloroplast precursor [Solanum tuberosum (Potato)]	Metabolism	Carbohydrate metabolism	TA23459_4113TA23459_4113	1.10598	0.31404	0.016887	0.0446893
STMIL25	Trehalose-6-phosphate synthase [Arabidopsis thaliana (Mouse-ear cress)]	Metabolism	Carbohydrate metabolism	TA38086_4113TA39044_4113	1.08235	0.197146	0.00273661	0.0198345
STMHH75	Alpha-1,4-glucan-protein synthase [UDP-forming] 1 [Solanum tuberosum (Potato)]	Metabolism	Carbohydrate metabolism	TA42498_4113	1.02175	0.231377	0.00691815	0.0298512
STMFA23	Pyruvate, phosphate dikinase, chloroplast precursor [Mesembryanthemum crystallinum (Common ice plant)]	Metabolism		TA35763_4113TA35763_4113	0.982377	0.218682	0.00644539	0.0291063
STMCZ53	Putative chloroplast thiazole biosynthetic protein [Nicotiana tabacum (Common tobacco)]	Secondary metabolism	Thiamine biosynthesis	TA24663_4113TA24664_4113	0.995863	0.221822	0.00646198	0.0291167
STMCP33	Light harvesting chlorophyll a /b binding protein of PSII [Euglena gracilis]	Photosynthesis		TA23471_4113TA23471_4113	1.69815	0.282097	0.00181921	0.0166147
STMCN64	Light harvesting chlorophyll a /b binding protein of PSII [Euglena gracilis]	Photosynthesis		TA23471_4113TA23471_411	1.5817	0.345571	0.00596345	0.0280494
STMCJ09	Chlorophyll a/b-binding protein [Lycopersicon esculentum (Tomato)]	Photosynthesis		TA24478_4113TA24478_4113	1.13383	0.307198	0.0141326	0.0409432
STMIY81	Chlorophyll a/b-binding protein [Lycopersicon esculentum (Tomato)]	Photosynthesis		TA47898_4113TA24478_4113	1.08961	0.23968	0.00613435	0.0283943
STMIY56	Chlorophyll a-b binding protein CP24 10A, chloroplast precursor [Lycopersicon esculentum (Tomato)]	Photosynthesis		TA25198_4113TA25198_4113	1.08681	0.324452	0.020336	0.0485803
STMCP23	SHEPHERD [Arabidopsis thaliana (Mouse-ear cress)]	Protein folding		TA25448_4113TA25449_4113	1.60917	0.297491	0.00292061	0.0203707
STMBB15	SHEPHERD [Arabidopsis thaliana (Mouse-ear cress)]	Protein folding		TA25448_4113	1.50126	0.336099	0.00659929	0.0294162
STMEG24	SHEPHERD [Arabidopsis thaliana (Mouse-ear cress)]	Protein folding		TA25448_4113TA25449_4113	1.36904	0.316995	0.0075791	0.0312522
STMGE55	Papain-like cysteine peptidase XBCP3 [Arabidopsis thaliana (Mouse-ear cress)]	Proteolysis		TA29158_4113TA29160_4113	1.11734	0.23003	0.00464392	0.0249551
STMIC76	Cytochrome P450 monooxygenase CYP98A [Medicago truncatula (Barrel medic)]	Secondary metabolism	cytochrome P450	TA28014_4113TA28013_4113	2.4678	0.379252	0.00128036	0.0138428
STMIJ46	Cytochrome P450 monooxygenase CYP86A [Glycine max (Soybean)]	Secondary metabolism	cytochrome P450	TA29534_4113TA29534_4113	1.04021	0.148405	0.000911179	0.0116913
STMGT03	Phenylalanine ammonia-lyase [Capsicum chinense (Scotch bonnet) (Bonnet pepper)]	Secondary metabolism	phenylpropanoid pathway	TA24486_4113	3.16946	0.600484	0.00324984	0.0213187
STMIM29	4-coumarate--CoA ligase 1 [Solanum tuberosum (Potato)]	Secondary metabolism	phenylpropanoid pathway	TA27014_4113TA27015_4113	2.55862	0.498101	0.00365528	0.0218738
STMIL92	P-coumaroyl shikimate 3'-hydroxylase isoform 2 [Ocimum basilicum (Sweet basil)]	Secondary metabolism	phenylpropanoid pathway	TA28013_4113TA28013_4113	2.16339	0.388468	0.00257026	0.0193162
STMGQ39	Phenylalanine ammonia-lyase [Capsicum chinense (Scotch bonnet) (Bonnet pepper)]	Secondary metabolism	phenylpropanoid pathway	TA24486_4113TA24486_4113	1.69426	0.286369	0.00196566	0.0169633
STMHO88	Flavonoid 3'-monooxygenase [Petunia hybrida (Petunia)]	Secondary metabolism	phenylpropanoid pathway	TA38770_4113TA27007_4113	1.26745	0.177642	0.000839553	0.011562
STMHZ48	3-phosphoshikimate 1-carboxyvinyltransferase, chloroplast precursor [Lycopersicon esculentum (Tomato)]	Secondary metabolism	phenylpropanoid pathway	TA32883_4113TA32883_4113	1.06533	0.122713	0.000335355	0.00875033
STMIG06	Putative acid phosphatase [Hordeum vulgare (Barley)]	Signaling	Phosphatase	TA24745_4113TA24745_4113	2.38506	0.509008	0.00540588	0.02659
STMIB31	GIGANTEA protein [Arabidopsis thaliana (Mouse-ear cress)]	Signaling		TA28305_4113TA28305_4113	1.24172	0.206124	0.00181327	0.0166147
STMCY12	Protein phosphatase 2C [Arabidopsis thaliana (Mouse-ear cress)]	Signaling	Phosphatase	TA27683_4113TA27682_4113	1.16211	0.333039	0.0174816	0.045068
STMHJ84	Protein kinase [Raphanus sativus (Radish)]	Signaling	Kinase	TA39222_4113TA34438_4113	1.02921	0.199685	0.00360229	0.021872
STMHW34	ATP binding / kinase/ protein kinase/ protein serine/threonine kinase/ protein-tyrosine kinase [Arabidopsis thaliana]	Signaling		TA48101_4113TA39039_4113	1.00469	0.217459	0.00573468	0.0274926
STMDH07	Putative CCAAT-binding transcription factor [Oryza sativa (japonica cultivar-group)]	Transcirption		TA30206_4113TA30207_4113	2.34682	0.525967	0.00662868	0.0294162
STMEK68	Hypothetical protein At5g04840 [Arabidopsis thaliana (Mouse-ear cress)]	Transcirption		TA36429_4113TA36430_4113	2.02747	0.229215	0.000306928	0.00875033
STMCB87	RNA-directed RNA polymerase [Solanum demissum (Wild potato)]	Transcirption		TA29579_4113TA29579_4113	1.13917	0.33683	0.0196308	0.0479387
STMDS51	SET-domain-containing protein [Nicotiana tabacum (Common tobacco)]	Transcirption		TA32376_4113TA32376_4113	0.958282	0.234563	0.00948962	0.0346079
STMJK22	Similarity to AT-hook DNA-binding protein [Arabidopsis thaliana (Mouse-ear cress)]	Transcirption		TA34776_4113	0.968715	0.129137	0.000665659	0.0109331
STMHZ35	Plasma membrane intrinsic protein 2-1 [Pyrus communis (Pear)]	Transport		TA36893_4113	1.28947	0.316217	0.00956031	0.0346079
STMCC78	ABC transporter protein 1-like [Arabidopsis thaliana (Mouse-ear cress)]	Transport		TA27063_4113	0.955327	0.276307	0.0180912	0.0457706
STMCS79	OSJNBb0065L13.14 protein [Oryza sativa (japonica cultivar-group)]	Unknown		TA40074_4113TA43102_4113	1.85219	0.198074	0.000235622	0.00833736
STMCP35	None	Unknown			1.57874	0.26651	0.00195473	0.0169633
STMCD05	OSJNBb0065L13.14 protein [Oryza sativa (japonica cultivar-group)]	Unknown		TA26989_4113TA26989_4113	1.51006	0.143034	0.000131726	0.00740971
STMER46	Hypothetical protein AT4g04955 [Arabidopsis thaliana (Mouse-ear cress)]	Unknown		TA26728_4113TA26728_4113	1.37249	0.162063	0.000377049	0.00891578
STMIC03	OSJNba0093F12.4 protein [Oryza sativa (Rice)]	Unknown		TA38381_4113TA38381_4113	1.30504	0.118036	0.000105419	0.00740971
STMCE03	OSJNBb0065L13.14 protein [Oryza sativa (japonica cultivar-group)]	Unknown		TA26989_4113TA26990_4113	1.26345	0.133304	0.000220942	0.00833736
STMIA79	None	Unknown		TA37160_4113TA37160_4113	1.24127	0.243134	0.00375341	0.022222
STMHH57	None	Unknown		TA36726_4113	1.23866	0.245561	0.00395273	0.0229064
STMHI68	Hypothetical protein At4g14990 [Arabidopsis thaliana (Mouse-ear cress)]	Unknown		TA39311_4113TA31911_4113	1.20216	0.215346	0.00254311	0.0192543
STMID41	None	Unknown		TA46315_4113TA44838_4113	1.18133	0.290496	0.00966604	0.03472
STMHO39	Hypothetical protein At2g15020 [Arabidopsis thaliana (Mouse-ear cress)]	Unknown		TA36160_4113TA36159_4113	1.18113	0.196104	0.00181479	0.0166147
STMCB04	Hypothetical protein [Linum usitatissimum (Flax) (Linseed)]	Unknown		TA31098_4113	1.16787	0.301495	0.0117176	0.0377956
STMDS48	Hypothetical protein [Solanum tuberosum (Potato)]	Unknown		TA25124_4113	1.13784	0.130245	0.000325529	0.00875033
STMIK72	Hypothetical protein [Arabidopsis thaliana (Mouse-ear cress)]	Unknown		TA46713_4113TA47652_4113	1.11012	0.134087	0.00041956	0.00928797
STMHS92	Polypeptide with a gag-like domain [Petunia hybrida (Petunia)]	Unknown		TA43545_4113TA45555_4113	1.09946	0.0866506	5.40488e-05	0.00740971
STMGA48	Hypothetical protein [Trifolium pratense (Red clover)]	Unknown		TA32226_4113TA32225_4113	1.09617	0.176799	0.00159331	0.0153792
STMCZ10	Putative PrMC3 [Oryza sativa (japonica cultivar-group)]	Unknown		TA35628_4113	1.04616	0.126919	0.000428334	0.00938024
STMIJ80	F24B9.16 protein [Arabidopsis thaliana (Mouse-ear cress)]	Unknown		TA39207_4113	1.02965	0.122601	0.000392211	0.0089752
STMIL38	Hypothetical protein [Arabidopsis thaliana (Mouse-ear cress)]	Unknown		TA42074_4113	1.01832	0.183862	0.00263318	0.019607
STMHU66	None	Unknown		TA38555_4113	0.989786	0.0618847	1.73978e-05	0.00708662
STMIV34	None	Unknown			0.98711	0.208903	0.00521836	0.0261444
STMIJ08	None	Unknown		TA34705_4113TA34705_4113	0.985985	0.137813	0.000828978	0.011562
STMDJ80	Chromomethylase-like protein [Nicotiana tabacum (Common tobacco)]	Unknown		TA28542_4113TA28543_4113	0.982498	0.210756	0.00552325	0.0269757
STMGG84	P0421H07.28 [Oryza sativa (japonica cultivar-group)]	Unknown		TA34635_4113TA34635_4113	0.964515	0.22597	0.00795144	0.0320678
STMJK18	None	Unknown		TA48901_4113	1.43689	0.197849	0.000773486	0.011562
STMJN36	None	Unknown		TA47990_4113	1.06374	0.114753	0.000245621	0.00833736
