# Supplementary material for: Comparative genomic analysis of light-regulated transcripts in the Solanaceae
Source: BMC Genomics. 2009 Feb 3;10:60. doi: 10.1186/1471-2164-10-60 (PMC2644711; doi:10.1186/1471-2164-10-60)
Supplement: Additional file 6 — Contrasting regulation of gene expression by photoperiod in potato and tobacco. Table of genes whose expression was considered to be differentially affected by photoperiod between potato and tobacco plants. [file 1471-2164-10-60-S6.xls]

## Sheet: Hoja1
Comparative effect of photoperiod on gene expression in Solanum tuberosum spp. Andígena and Nicotiana tabacum Maryland Mammoth
						Solanum tuberosum				N. tabaccum MM					Differential photoperiodic regulation in potato vs tobacco
Clone Name	Putative annotation	Functional Category	Sub-category	TA		Average (log2 LD/SD)	s.e.	p-value	q-value	Average (log2 LD/SD)	s.e.	p-value	q-value		p-value t-test potato vs tobacco	q-value t-test potato vs tobacco		Avg Log2 (LD/SD) potato-tobacco
Genes up-regulated in LD/SD in tobacco more than in potato
STMJP52	Phospho-2-dehydro-3-deoxyheptonate aldolase 1, chloroplast precursor [Solanum tuberosum (Potato)]	Metabolism	Carbohydrate metabolism	TA29470_4113TA24356_4113		-0.0856684	0.159508	0.614243	0.176323	1.60303	0.234702	0.0010263	0.0122954		0.000141083	0.00318368		-1.6887
STMHH75	Alpha-1,4-glucan-protein synthase [UDP-forming] 1 [Solanum tuberosum (Potato)]	Metabolism	Carbohydrate metabolism	TA42498_4113		-0.435535	0.182629	0.0627902	0.0291158	1.02175	0.231377	0.00691815	0.0298512		0.000583866	0.00660341		-1.45728
STMGU11	Glycosyltransferase 10 [Ipomoea trifida (Morning glory)]	Metabolism	Carbohydrate metabolism	TA35950_4113TA35950_4113		0.0690179	0.0460892	0.194531	0.0715188	1.21469	0.195046	0.00156172	0.0153655		0.000193888	0.00367682		-1.14567
STMGB49	S-adenosylmethionine decarboxylase proenzyme (EC 4.1.1.50) (AdoMetDC) (SamDC) [Contains: S-adenosylmethionine decarboxylase alpha chain; S- adenosylmethionine decarboxylase beta chain] [Ipomoea nil (Japanese morning glory) (Pharbitis nil)]	Metabolism	Aminoacid synthesis	TA24418_4113TA24419_4113		0.0526752	0.204218	0.806736	0.217478	1.10026	0.379103	0.0337012	0.0646301		0.0352806	0.069013		-1.04759
STMDJ80	Chromomethylase-like protein [Nicotiana tabacum (Common tobacco)]	Metal binding/uptake		TA28542_4113TA28543_4113		-0.0367862	0.371399	0.924949	0.241578	0.982498	0.210756	0.00552325	0.0269757		0.0381593	0.0722066		-1.01928
STMCP23	SHEPHERD [Arabidopsis thaliana (Mouse-ear cress)]	Protein folding		TA25448_4113TA25449_4113		0.114111	0.15502	0.494728	0.149349	1.60917	0.297491	0.00292061	0.0203707		0.00122225	0.00945988		-1.49506
STMBB15	SHEPHERD [Arabidopsis thaliana (Mouse-ear cress)]	Protein folding		TA25448_4113		0.0597585	0.180851	0.754472	0.206921	1.50126	0.336099	0.00659929	0.0294162		0.00362061	0.0168014		-1.4415
STMGT03	Phenylalanine ammonia-lyase [Capsicum chinense (Scotch bonnet) (Bonnet pepper)]	Secondary metabolism	Phenylpropanoid biosynthesis	TA24486_4113		0.701732	0.206354	0.019238	0.0116516	3.16946	0.600484	0.00324984	0.0213187		0.00302685	0.0153775		-2.46772
STMIM29	4-coumarate--CoA ligase 1 [Solanum tuberosum (Potato)]	Secondary metabolism	Phenylpropanoid biosynthesis	TA27014_4113TA27015_4113		0.856448	0.162875	0.00330344	0.00338501	2.55862	0.498101	0.00365528	0.0218738		0.00874873	0.0287235		-1.70217
STMIL92	P-coumaroyl shikimate 3'-hydroxylase isoform 2 [Ocimum basilicum (Sweet basil)]	Secondary metabolism	Phenylpropanoid biosynthesis	TA28013_4113TA28013_4113		0.646746	0.0826169	0.000545627	0.00114548	2.16339	0.388468	0.00257026	0.0193162		0.00338045	0.0161906		-1.51664
STMIC76	Cytochrome P450 monooxygenase CYP98A [Medicago truncatula (Barrel medic)]	Secondary metabolism	Cytochrome P450	TA28014_4113TA28013_4113		0.877735	0.105097	0.000402659	0.000982856	2.4678	0.379252	0.00128036	0.0138428		0.00235983	0.0130058		-1.59007
STMDH07	Putative CCAAT-binding transcription factor [Oryza sativa (japonica cultivar-group)]	Transcription		TA30206_4113TA30207_4113		0.718491	0.102522	0.000911837	0.00151105	2.34682	0.525967	0.00662868	0.0294162		0.0124905	0.0352348		-1.62833
STMDS51	SET-domain-containing protein [Nicotiana tabacum (Common tobacco)]	Transcription		TA32376_4113TA32376_4113		-0.0212616	0.121466	0.867914	0.229986	0.958282	0.234563	0.00948962	0.0346079		0.00405253	0.0179054		-0.979544
STMHI68	Hypothetical protein At4g14990 [Arabidopsis thaliana (Mouse-ear cress)]	unknown		TA39311_4113TA31911_4113		-0.102698	0.0428081	0.0616944	0.0287719	1.20216	0.215346	0.00254311	0.0192543		0.000142559	0.00318368		-1.30486
STMCS79	OSJNBb0065L13.14 protein [Oryza sativa (japonica cultivar-group)]	unknown		TA40074_4113TA43102_4113		0.691925	0.110122	0.00150037	0.00200572	1.85219	0.198074	0.000235622	0.00833736		0.000450881	0.0057473		-1.16027
Genes down-regulated in LD/SD in potato more than in tobacco
STMHY50	Pectin methylesterase isoform alpha [Phaseolus aureus (Mung bean) (Vigna radiata)]	Cell wall		TA48897_4113		-1.25168	0.206733	0.00177275	0.00222214	0.899138	0.188699	0.00503733	0.025777		1.67268e-05	0.000896518		-2.15082
STMEI79	Probable xyloglucan endotransglucosylase/hydrolase 1 precursor [Lycopersicon esculentum (Tomato)]	Cell wall		TA25818_4113TA25818_4113		-1.63605	0.188649	0.000337002	0.000889747	-0.441018	0.259846	0.150413	0.156694		0.00396468	0.0178195		-1.19503
STMEM23	Stress-related protein [Vitis riparia (Frost grape) (Vitis vulpina)]	Defense & disease		TA24375_4113		-1.81385	0.297269	0.00171212	0.00218131	-0.363699	0.363814	0.363356	0.260704		0.01151	0.0339093		-1.45015
STMHT08	Branched-chain alpha keto-acid dehydrogenase E1 alpha subunit [Arabidopsis thaliana (Mouse-ear cress)]	Metabolism	Aminoacid catabolism	TA39045_4113TA44996_4113		-1.64108	0.351912	0.0055156	0.00471918	0.756954	0.394843	0.113349	0.131341		0.0010848	0.00887673		-2.39803
STMEJ12	Asparagine synthetase [glutamine-hydrolyzing] [Triphysaria versicolor (Yellow owl's clover)]	Metabolism	Aminoacid synthesis	TA25963_4113TA25964_4113		-1.67088	0.311008	0.00300865	0.00318025	-0.147529	0.669908	0.834407	0.424635		0.0661049	0.103523		-1.52336
STMHI24	GDSL-motif lipase/hydrolase-like protein [Arabidopsis thaliana (Mouse-ear cress)]	Metabolism	Lipid metabolism	TA28517_4113		-1.02557	0.112198	0.000262578	0.00077763	0.0905039	0.315655	0.785829	0.409637		0.00759807	0.0262735		-1.11607
STMCK24	Putative xylose isomerase [Oryza sativa (japonica cultivar-group)]	Metabolism	Carbohydrate metabolism	TA26771_4113TA26772_4113		-1.81301	0.255809	0.000865844	0.00147655	0.0430837	0.298237	0.890779	0.440019		0.000811653	0.00760147		-1.85609
STMGB47	Putative xylose isomerase [Oryza sativa (japonica cultivar-group)]	Metabolism	Carbohydrate metabolism	TA26772_4113TA26771_4113		-1.97629	0.290475	0.00104466	0.00163634	-0.131489	0.260611	0.635325	0.365428		0.000807516	0.00760147		-1.8448
STMEK30	Putative xylose isomerase [Oryza sativa (japonica cultivar-group)]	Metabolism	Carbohydrate metabolism	TA26771_4113		-1.75883	0.208575	0.000384766	0.00095693	-0.0135717	0.16073	0.935985	0.45258		5.8696e-05	0.00203685		-1.74526
STMDU65	UDP-glucose:protein transglucosylase-like [Solanum tuberosum (Potato)]	Metabolism	Carbohydrate metabolism	TA24497_4113TA24498_4113		-1.1627	0.0783638	2.51556e-05	0.000297396	0.314834	0.20168	0.179264	0.173225		4.57612e-05	0.00181681		-1.47753
STMDZ31	Fructokinase-like [Solanum tuberosum (Potato)]	Metabolism	Carbohydrate metabolism	TA49133_4113TA24175_4113		-0.981671	0.126684	0.000572216	0.00117793	0.0675953	0.0914892	0.493209	0.312341		5.26822e-05	0.00200598		-1.04927
STMGZ24	Ubiquitin conjugating enzyme {Arabidopsis thaliana}	Proteolysis				-1.03024	0.108782	0.00022175	0.000715058	0.412345	0.275517	0.194747	0.180027		0.000651545	0.00698426		-1.44258
STMIP11	S-adenosyl-methionine-sterol-C-methyltransferase [Nicotiana tabacum (Common tobacco)]	Secondary metabolism	sterol metabolism	TA30603_4113TA30603_4113		-2.54694	0.136966	8.27759e-06	0.000246522	-0.668168	0.0851638	0.000539983	0.00961702		3.86068e-07	0.000103462		-1.87878
STMEN96	S-adenosyl-methionine-sterol-C-methyltransferase [Nicotiana tabacum (Common tobacco)]	Secondary metabolism	sterol metabolism	TA24512_4113TA24512_4113		-1.46582	0.165514	0.000305145	0.000843451	-0.483937	0.119431	0.0098058	0.0348532		0.000712115	0.00722456		-0.981881
STMIR09	Putative finger transcription factor [Oryza sativa (japonica cultivar-group)]	Transcription		TA26325_4113TA26325_4113		-1.72288	0.236418	0.000761331	0.00138531	-0.399017	0.166616	0.0620156	0.092328		0.00101499	0.00860205		-1.32386
STMJM36	Putative finger transcription factor [Oryza sativa (japonica cultivar-group)]	Transcription		TA26325_4113		-1.71701	0.226509	0.00063404	0.00124449	-0.64987	0.176557	0.0142818	0.041218		0.00400302	0.0178697		-1.06714
STMJG91	Zinc-finger protein R2931 [Oryza sativa (japonica cultivar-group)]	Transcription		TA34089_4113TA34089_4113		-0.974138	0.0643135	2.27322e-05	0.000286342	0.0510928	0.101082	0.634724	0.365412		6.49713e-06	0.000580385		-1.02523
STMIQ48	At1g07080/F10K1_15 [Arabidopsis thaliana (Mouse-ear cress)]	Unknown		TA23952_4113TA23952_4113		-2.24128	0.16334	3.68881e-05	0.000326553	-0.504947	0.0484047	0.000139533	0.00740971		1.33485e-06	0.000238483		-1.73633
STMCR23	Hypothetical protein	Unknown		TA24717_4113TA24717_4113		-1.4048	0.207507	0.00106873	0.00165789	-0.373013	0.158448	0.065222	0.0951532		0.00272171	0.0143722		-1.03179
STMEA71	Expressed protein [Arabidopsis thaliana (Mouse-ear cress)]	Unknown		TA24011_4113TA24006_4113		-1.29442	0.148992	0.000334187	0.000886216	-0.301558	0.371529	0.453873	0.297897		0.0325232	0.0659044		-0.992862
STMCR85	Similar to epsin N-terminal homology domain containing protein	Unknown		TA33269_4113TA33268_4113		-1.15319	0.128671	0.000288368	0.000814739	-0.166668	0.16132	0.348892	0.25505		0.000744808	0.00735852		-0.986525
STMJM14	Hypothetical protein	Unknown		TA23808_4113TA23837_4113		-1.14908	0.261267	0.00703442	0.00559771	-0.190739	0.0825346	0.0688203	0.0977574		0.0057489	0.0221674		-0.958337
Genes up-regulated in LD/SD in potato more than in tobacco
STMCS50	Extensin-like protein [Solanum tuberosum (Potato)]	Cell wall		TA44976_4113		1.58394	0.22001	0.00080535	0.0014254	0.574507	0.115343	0.00417268	0.0234111		0.00227353	0.0128287		1.00943
STMIY25	Lignin forming anionic peroxidase precursor [Nicotiana tabacum (Common tobacco)]	Cell wall		TA26263_4113TA26267_4113		1.53126	0.292341	0.00335961	0.00341805	0.0230803	0.3049	0.942595	0.454481		0.00509192	0.0204049		1.50818
STMJL59	Putative disease resistance protein I2C-5 [Solanum demissum (Wild potato)]	Defense & disease	Biotic stress	TA39960_4113		1.84228	0.225074	0.000442681	0.0010269	0.675726	0.178208	0.0127352	0.0391867		0.00227383	0.0128287		1.16655
STMIJ18	Temperature-induced lipocalin [Solanum tuberosum (Potato)]	Defense & disease	Abiotic stress	TA29842_4113TA29842_4113		1.67796	0.108955	2.09516e-05	0.000282233	0.433212	0.139859	0.0269294	0.0577931		3.62288e-05	0.00152297		1.24475
STMES85	Monodehydroascorbate reductase [Lycopersicon esculentum (Tomato)]	Defense & disease	Oxidative stress	TA27770_4113TA27774_4113		0.990989	0.0951099	0.000140331	0.000580012	0.0165027	0.212861	0.94121	0.454366		0.00188839	0.0118033		0.974486
STMEQ70	Peroxisomal (S)-2-hydroxy-acid oxidase [Spinacia oleracea (Spinach)]	Defense & disease	Oxidative stress	TA22955_4113TA22955_4113		1.18388	0.0701603	1.33666e-05	0.000265775	-0.186347	0.128821	0.207662	0.186972		2.95805e-06	0.00032895		1.37023
STMCG71	Gamma-aminobutyrate transaminase subunit isozyme 2 [Lycopersicon esculentum (Tomato)]	Defense & disease	Oxidative stress	TA24614_4113TA24614_4113		2.88893	0.493728	0.00206503	0.00245504	0.674749	0.316555	0.086236	0.111654		0.00362994	0.0168083		2.21418
STMGG42	Cell elongation protein DIMINUTO [Arabidopsis thaliana (Mouse-ear cress)]	Hormone related	Brassinosteroid biosynthesis	TA24861_4113TA24861_4113		1.82818	0.315536	0.00215752	0.00253369	0.750836	0.0950739	0.000523635	0.00961702		0.0084425	0.0279728		1.07734
STMCH16	Ovule/fiber cell elongation protein Ghfe1 [Gossypium hirsutum (Upland cotton)]	Hormone related	Brassinosteroid biosynthesis	TA24860_4113TA24862_4113		2.39391	0.506812	0.00522641	0.00457806	0.419365	0.191388	0.0799779	0.106741		0.00450093	0.0190327		1.97455
STMIP27	Dihydrolipoamide dehydrogenase [Lycopersicon esculentum (Tomato)]	Metabolism	Lipid metabolism	TA28008_4113TA28008_4113		1.23068	0.146002	0.000385497	0.000957491	0.280133	0.210241	0.240213	0.204842		0.00401752	0.0178697		0.950546
STMCG91	Nitrite reductase [Nicotiana tabacum (Common tobacco)]	Metabolism	Nitrogen metabolism	TA37465_4113TA48074_4113		1.32389	0.155156	0.00036392	0.000925626	0.00592871	0.299015	0.984948	0.463467		0.00290216	0.0150289		1.31797
STMCI15	Glyceraldehyde-3-phosphate dehydrogenase B, chloroplast precursor [Arabidopsis thaliana (Mouse-ear cress)]	Metabolism	Carbohydrate metabolism	TA25372_4113TA25372_4113		1.19413	0.123354	0.000199708	0.000686069	-0.138543	0.0543351	0.0512788	0.0819753		1.76389e-06	0.000241657		1.33268
STMDO08	Ferric-chelate reductase [Lycopersicon esculentum (Tomato)]	Metal binding/uptake		TA43151_4113		0.967985	0.160887	0.00182353	0.00225668	-0.304034	0.316171	0.380408	0.267526		0.00496476	0.0200754		1.27202
STMJD43	Chromomethylase CMT2 [Arabidopsis thaliana (Mouse-ear cress)]	Metal binding/uptake		TA46659_4113TA32910_4113		0.967133	0.0786954	6.31385e-05	0.000413281	-0.181046	0.209409	0.426805	0.28783		0.000442567	0.0057158		1.14818
STMCA73	Metallothionein-like protein type 2 [Lycopersicon esculentum (Tomato)]	Metal binding/uptake		TA24626_4113		1.16724	0.177124	0.00120865	0.00177867	-0.246516	0.297647	0.445267	0.294815		0.00220827	0.0126249		1.41375
STMEW16	Metallothionein-like protein type 2 A (LeMT(A)) [Lycopersicon esculentum (Tomato)]	Metal binding/uptake		TA26877_4113		1.29678	0.156037	0.000412086	0.000987192	-0.124599	0.275675	0.670217	0.376549		0.00116615	0.00919157		1.42138
STMIF26	Metallothionein-like protein type 2 A (LeMT(A)) [Lycopersicon esculentum (Tomato)]	Metal binding/uptake		TA29513_4113TA29513_4113		1.11628	0.17323	0.0013383	0.00187635	-0.406257	0.300056	0.233735	0.20176		0.00134676	0.00988813		1.52253
STMCZ27	Light harvesting chlorophyll a/b binding protein of PSII [Euglena gracilis]	Photosynthesis		TA23472_4113		1.41576	0.174243	0.000458253	0.00104162	0.376153	0.254581	0.199577	0.182599		0.00712268	0.0252403		1.03961
STMFB17	Ribulose bisphosphate carboxylase small chains, chloroplast precursor (EC 4.1.1.39) (RuBisCO small subunits) [Contains: Ribulose bisphosphate carboxylase small chain P1; Ribulose bisphosphate carboxylase small chain P2; Ribulose bisphosphate carboxylase s	Photosynthesis		TA23457_4113TA23457_4113		1.23236	0.214823	0.00225472	0.00261017	0.165551	0.0627692	0.0461175	0.0771773		0.000760851	0.00741452		1.06681
STMJD64	Magnesium-protoporphyrin IX monomethyl ester [oxidative] cyclase, chloroplast precursor [Arabidopsis thaliana (Mouse-ear cress)]	Photosynthesis		TA25256_4113		1.33716	0.136829	0.000190876	0.000671758	0.229075	0.157324	0.205147	0.185446		0.000340414	0.00499874		1.10808
STMET04	Chlorophyll a-b binding protein 8, chloroplast precursor [Lycopersicon esculentum (Tomato)]	Photosynthesis		TA25022_4113		1.54483	0.238997	0.00131971	0.00187182	0.368651	0.211232	0.141386	0.150997		0.00419419	0.0180933		1.17618
STMES37	Ribulose bisphosphate carboxylase/oxygenase activase, chloroplast precursor [Lycopersicon pennellii (Tomato)]	Photosynthesis		TA22958_4113TA22958_4113		1.12483	0.179533	0.00151983	0.00202301	-0.221049	0.304894	0.500947	0.314819		0.00346419	0.0163588		1.34588
STMIY56	Chlorophyll a-b binding protein CP24 10A, chloroplast precursor [Lycopersicon esculentum (Tomato)]	Photosynthesis		TA25198_4113TA25198_4113		2.44052	0.145706	1.38625e-05	0.000265775	1.08681	0.324452	0.020336	0.0485803		0.0034511	0.0163588		1.35371
STMCN89	Chlorophyllase-2, chloroplast precursor [Arabidopsis thaliana (Mouse-ear cress)]	Photosynthesis		TA43275_4113		1.36871	0.166025	0.000428029	0.00101307	-0.0535812	0.0356782	0.193458	0.179875		7.86137e-06	0.000648233		1.42229
STMCD24	Chloroplast photosystem II 22 kDa component [Nicotiana benthamiana]	Photosynthesis		TA24932_4113		1.77752	0.0567786	6.24338e-07	0.00020508	0.295725	0.197899	0.195323	0.180164		2.93567e-05	0.00137481		1.48179
STMCQ90	Chlorophyll a-b binding protein 6A, chloroplast precursor [Lycopersicon esculentum (Tomato)]	Photosynthesis		TA23104_4113		1.94662	0.216361	0.000283112	0.000803105	0.463196	0.2294	0.0994763	0.121317		0.000836132	0.00766064		1.48342
STMIX78	Chloroplast photosystem II 22 kDa component [Nicotiana benthamiana]	Photosynthesis		TA24933_4113TA24933_4113		2.21059	0.115508	7.18126e-06	0.000246522	0.457456	0.120166	0.0125401	0.0391593		9.98644e-07	0.000207136		1.75314
STMCD64	Chlorophyll a-b binding protein CP24 10A, chloroplast precursor [Lycopersicon esculentum (Tomato)]	Photosynthesis		TA25196_4113TA25198_4113		2.65036	0.131175	5.49173e-06	0.000246522	0.827725	0.311161	0.0448775	0.0757763		0.000302483	0.00473354		1.82264
STMIY69	Light harvesting chlorophyll a/b binding protein of PSII [Euglena gracilis]	Photosynthesis		TA23467_4113TA23467_4113		3.19919	0.119515	1.36065e-06	0.00020508	1.02856	0.377945	0.0417029	0.0732188		0.000270773	0.00456541		2.17063
STMCJ04	Light harvesting chlorophyll a/b binding protein of PSII [Euglena gracilis]	Photosynthesis		TA23446_4113		2.93809	0.223692	4.56693e-05	0.000363325	0.507665	0.356854	0.214125	0.190912		0.000180009	0.00364078		2.43043
STMCJ03	Light harvesting chlorophyll a/b binding protein of PSII [Euglena gracilis]	Photosynthesis		TA43070_4113TA23480_4113		3.6081	0.214301	1.35131e-05	0.000265775	0.904311	0.406751	0.0768134	0.104643		0.000154983	0.00331837		2.70379
STMBB06	Light harvesting chlorophyll a/b binding protein of PSII [Euglena gracilis]	Photosynthesis		TA23519_4113		3.51186	0.235588	2.45852e-05	0.000296632	0.47077	0.226607	0.0923577	0.115682		3.0687e-06	0.00032895		3.04109
STMCM21	Peptidyl-prolyl cis-trans isomerase, FKBP-type, putative [Oryza sativa (japonica cultivar-group)]	Protein folding		TA38260_4113TA38260_4113		1.19332	0.105019	9.23569e-05	0.000487014	-0.907152	0.0515292	1.08461e-05	0.0055224		6.14059e-09	1.31649e-05		2.10047
STMCF33	30S ribosomal protein S1, chloroplast precursor [Spinacia oleracea (Spinach)]	Protein synthesis		TA40550_4113		1.30289	0.112845	8.54841e-05	0.000477309	0.197858	0.113741	0.142428	0.151554		4.21024e-05	0.00170309		1.10503
STMJA14	Ribosomal protein L36 [Triticum aestivum (Wheat)]	Protein synthesis		TA31857_4113		2.50391	0.139368	9.81088e-06	0.000259176	0.686229	0.258188	0.0449989	0.0758664		0.000102089	0.00263698		1.81768
STMCJ34	Cysteine protease [Nicotiana tabacum (Common tobacco)]	Proteolysis		TA40572_4113TA40572_4113		1.58321	0.153609	0.000147861	0.000587993	0.147216	0.15664	0.390451	0.272038		6.51029e-05	0.00218085		1.436
STMHO88	Flavonoid 3'-monooxygenase [Petunia hybrida (Petunia)]	Secondary metabolism	Phenylpropanoid biosynthesis	TA38770_4113TA27007_4113		2.51965	0.128155	6.28508e-06	0.000246522	1.26745	0.177642	0.000839553	0.011562		0.00019382	0.00367682		1.2522
STMHR18	Flavonoid 3'-monooxygenase [Petunia hybrida (Petunia)]	Secondary metabolism	Phenylpropanoid biosynthesis	TA27008_4113TA38770_4113		2.08721	0.263603	0.000517284	0.00110684	0.706131	0.0737545	0.000210548	0.00832497		0.000502578	0.00612205		1.38108
STMHX28	UDP-glucosyltransferase 3 [Arabidopsis thaliana (Mouse-ear cress)]	Secondary metabolism	Phenylpropanoid biosynthesis	TA32700_4113TA32699_4113		2.05284	0.247563	0.000416447	0.000995794	0.437948	0.0953864	0.00588659	0.027752		0.000117705	0.00279375		1.61489
STMCK54	Impaired sucrose induction 1-like protein [Solanum tuberosum (Potato)]	Signaling		TA36717_4113		1.76431	0.14067	5.71877e-05	0.00039536	0.485146	0.35433	0.229238	0.198752		0.00729939	0.0255289		1.27916
STMHT88	Putative G-protein-coupled receptor [Arabidopsis thaliana (Mouse-ear cress)]	Signaling		TA41596_4113		2.44794	0.155689	1.89209e-05	0.000276982	1.01044	0.374158	0.0427543	0.0741065		0.00529349	0.0208617		1.4375
STMCI91	Putative acid phosphatase [Hordeum vulgare (Barley)]	Signaling		TA24742_4113		2.5936	0.200291	4.89486e-05	0.000370075	0.479851	0.183775	0.0476078	0.0788293		1.50857e-05	0.000874117		2.11375
STMIU82	Cyclic nucleotide-gated calmodulin-binding ion channel [Nicotiana tabacum (Common tobacco)]	Transporter		TA39353_4113TA39354_4113		1.23966	0.100466	6.19159e-05	0.000412029	0.0216474	0.2301	0.928701	0.449912		0.000670208	0.00703404		1.21802
STMIQ28	Chloride channel protein CLC-a [Arabidopsis thaliana (Mouse-ear cress)]	Transporter		TA38130_4113TA38130_4113		1.36216	0.404224	0.0198938	0.0119463	-0.190401	0.249704	0.480162	0.308441		0.00846387	0.0279728		1.55256
STMGE11	Hypothetical protein F15D2.29 [Arabidopsis thaliana (Mouse-ear cress)]	Unknown		TA31829_4113		1.2267	0.124599	0.000184217	0.000662988	0.224499	0.180999	0.269879	0.21942		0.00104074	0.0087201		1.0022
STMIN70	Expressed protein [Arabidopsis thaliana (Mouse-ear cress)]	Unknown		TA41746_4113TA41746_4113		1.02795	0.0951841	0.000118078	0.000542402	0.0197228	0.104437	0.857637	0.430858		3.16013e-05	0.00137481		1.00823
STMJG75	Hypothetical protein	Unknown		TA36607_4113		1.56675	0.110825	3.18774e-05	0.000310463	0.429791	0.236343	0.128657	0.142174		0.0014311	0.0102958		1.13696
STMJO85	F3F19.22 protein [Arabidopsis thaliana (Mouse-ear cress)]	Unknown		TA40620_4113TA40620_4113		1.81472	0.169363	0.000122646	0.000544301	0.632243	0.434917	0.205768	0.185678		0.0296907	0.0619202		1.18247
STMHV92	Hypothetical protein	Unknown				1.47034	0.0830253	1.05327e-05	0.000259176	0.286378	0.0609481	0.00534319	0.0264773		4.37105e-07	0.000104124		1.18396
STMGV06	Hypothetical protein At3g48200 [Arabidopsis thaliana (Mouse-ear cress)]	Unknown		TA46223_4113		1.81563	0.0716759	1.78983e-06	0.00020508	0.611939	0.216529	0.036842	0.0680889		0.00035898	0.00503398		1.20369
STMIM55	Hypothetical protein [Arabidopsis thaliana (Mouse-ear cress)]	Unknown		TA33422_4113TA33423_4113		1.49434	0.130328	8.84064e-05	0.000481809	0.285138	0.177808	0.1697	0.167939		0.000267354	0.00454906		1.20921
STMCS93	Hypothetical protein At4g26850 [Arabidopsis thaliana (Mouse-ear cress)]	Unknown		TA41439_4113TA24169_4113		0.968821	0.0790375	6.39396e-05	0.000415701	-0.28368	0.260293	0.325496	0.244891		0.000973686	0.00839275		1.2525
STMGE86	Protein At1g43245 [Arabidopsis thaliana (Mouse-ear cress)]	Unknown		TA46515_4113		1.02796	0.195313	0.00329035	0.00338337	-0.227175	0.282157	0.457303	0.299281		0.00440683	0.0186716		1.25513
STMJA02	Hypothetical protein	Unknown		TA26519_4113TA26519_4113		1.47417	0.134898	0.000111533	0.000530391	0.205833	0.326297	0.555869	0.33524		0.00491124	0.0199796		1.26834
STMIY44	Probable general secretion pathway protein E [Escherichia coli]	Unknown		TA23466_4113		0.963223	0.166024	0.00214462	0.00251994	-0.333316	0.299127	0.315828	0.240191		0.0035445	0.0166282		1.29654
STMHU87	Hypothetical protein	Unknown				1.54565	0.122066	5.45923e-05	0.000385756	0.198339	0.122073	0.165141	0.165274		1.46144e-05	0.000870331		1.34731
STMGO18	Hypothetical protein [Lycopersicon esculentum (Tomato)]	Unknown		TA24519_4113TA24519_4113		1.6593	0.383323	0.00750832	0.00587828	0.296204	0.1646	0.131836	0.144357		0.00846599	0.0279728		1.3631
STMCS48	Unknown protein [Arabidopsis thaliana]	Unknown		TA39065_4113		1.33076	0.0614847	3.90621e-06	0.000246522	-0.0578432	0.0615228	0.390285	0.27203		1.91803e-08	2.05604e-05		1.38861
STMJJ90	ATP/GTP binding protein	Unknown		TA27748_4113TA27748_4113		1.60702	0.116444	3.5864e-05	0.000325988	0.19513	0.0685888	0.0360375	0.0670382		1.06278e-06	0.000207136		1.41189
STMJN05	YUP8H12.22 protein [Arabidopsis thaliana (Mouse-ear cress)]	Unknown		TA46498_4113TA42977_4113		2.03704	0.11878	1.23404e-05	0.000265775	0.561654	0.259391	0.0826343	0.108655		0.000418222	0.00554113		1.47538
STMHV81	Hypothetical protein	Unknown		TA39260_4113TA39260_4113		1.7687	0.0965706	8.92245e-06	0.000251754	0.292111	0.0617871	0.00520673	0.0261444		1.49798e-07	5.26207e-05		1.47659
STMGL86	F24J5.19 protein [Arabidopsis thaliana (Mouse-ear cress)]	Unknown		TA30618_4113TA30619_4113		1.7052	0.139731	6.53363e-05	0.000416074	0.175043	0.233798	0.487745	0.310619		0.00022211	0.00407126		1.53015
STMIJ11	Hypothetical protein AT4g27700 [Arabidopsis thaliana (Mouse-ear cress)]	Unknown		TA32758_4113TA32758_4113		1.43525	0.120617	7.38564e-05	0.000437797	-0.133015	0.211501	0.557018	0.335663		7.43141e-05	0.00232927		1.56827
STMDH95	Hypothetical protein	Unknown		TA38619_4113		2.3664	0.49805	0.00509852	0.00451132	0.490056	0.146045	0.0202066	0.0485333		0.00472751	0.0193793		1.87634
STMIB46	T12C24.27 [Arabidopsis thaliana (Mouse-ear cress)]	Unknown		TA39234_4113		2.76086	0.211039	4.65678e-05	0.000365408	0.740077	0.373857	0.104635	0.124837		0.00083262	0.00766064		2.02078
STMIR32	F17F16.7 protein [Arabidopsis thaliana (Mouse-ear cress)]	Unknown		TA35885_4113TA35886_4113		1.56915	0.0679584	2.83473e-06	0.000239952	-0.776601	0.285335	0.0416895	0.0732188		1.18093e-05	0.000744648		2.34575
STMIT60	F21J9.19 [Arabidopsis thaliana (Mouse-ear cress)]	Unknown		TA27271_4113TA27271_4113		3.26814	0.191864	1.27604e-05	0.000265775	0.214408	0.145103	0.199552	0.182599		1.7181e-07	5.26207e-05		3.05373
Genes down-regulated in LD/SD in tobacco more than in potato
STMCY79	Osmotin-like protein OSML13 precursor [Solanum commersonii (Commerson's wild potato)]	Defense & disease	Abiotic stress	TA24466_4113		-0.264807	0.2215	0.285488	0.0964933	-2.38995	0.440567	0.00288414	0.0203251		0.00153798	0.0106476		2.12514
STMFB93	Basic PR-1 protein precursor [Capsicum annuum (Bell pepper)]	Defense & disease	Biotic stress	TA25631_4113		0.00522803	0.371875	0.989327	0.253831	-2.59352	0.431759	0.00183672	0.0166479		0.00104125	0.0087201		2.59875
STMFB44	Prb-1b [Nicotiana tabacum (Common tobacco)]	Defense & disease	Biotic stress	TA25632_4113		0.0219309	0.315178	0.947223	0.246011	-2.47609	0.34546	0.000822046	0.011562		0.00032738	0.0049082		2.49803
STMIX82	Endochitinase 2 precursor [Solanum tuberosum (Potato)]	Defense & disease	Biotic stress	TA24204_4113		0.521102	0.203949	0.0509518	0.0248728	-0.987337	0.282927	0.0174755	0.045068		0.00150133	0.010528		1.50844
STMIS93	Endochitinase precursor [Solanum tuberosum (Potato)]	Defense & disease	Biotic stress	TA24208_4113TA24203_4113		-0.0778093	0.204869	0.719691	0.199397	-1.33969	0.291625	0.00587284	0.0277514		0.00535051	0.0210092		1.26188
STMEP23	3-hydroxy-3-methylglutaryl-coenzyme A reductase 3 [Solanum tuberosum (Potato)]	Metabolism		TA44159_4113TA44159_4113		-0.143861	0.111986	0.255217	0.0882945	-1.12271	0.318088	0.0167477	0.0446733		0.0157618	0.0411984		0.978847
STMEF73	Putative polygalacturonase [Arabidopsis thaliana (Mouse-ear cress)]	Metabolism	Carbohydrate metabolism	TA29833_4113		-0.383387	0.146918	0.0476967	0.0235829	-1.6243	0.40537	0.0102524	0.0354507		0.0164419	0.0423167		1.24091
STMCE35	Chloroplast-specific ribosomal protein precursor [Lycopersicon esculentum (Tomato)]	Protein synthesis		TA30110_4113TA30111_4113		-0.691627	0.100228	0.000979059	0.00158137	-1.75297	0.357716	0.00447269	0.0244216		0.0170449	0.0432193		1.06135
STMCH86	Chloroplast-specific ribosomal protein precursor [Lycopersicon esculentum (Tomato)]	Protein synthesis		TA30111_4113TA30111_4113		-0.717391	0.118809	0.0017944	0.00223369	-1.72927	0.404169	0.00787419	0.031946		0.0371904	0.0711168		1.01188
STMJE31	pepsin A {Arabidopsis thaliana}	Proteolysis		TA48524_4113		-0.808646	0.236507	0.0188561	0.0114829	-2.57853	0.29513	0.000325391	0.00875033		0.000867882	0.00778952		1.76988
STMIQ70	Hypothetical protein	Unknown		TA43169_4113TA43169_4113		-0.0364005	0.180475	0.848106	0.226096	-1.41711	0.263381	0.00298926	0.0206375		0.00150266	0.010528		1.38071
STMEQ20	Expressed protein [Arabidopsis thaliana (Mouse-ear cress)]	Unknown		TA27571_4113TA27571_4113		-0.439667	0.197702	0.0767523	0.0341007	-1.63613	0.230454	0.000858986	0.0115791		0.00277288	0.0145706		1.19646
STMGC65	F2J10.3 protein [Arabidopsis thaliana (Mouse-ear cress)]	Unknown		TA36252_4113TA38601_4113		-0.123721	0.0450114	0.040374	0.0206723	-1.18084	0.183007	0.00133033	0.0140383		0.000224803	0.00408438		1.05712
