# Supplementary material for: Comparative genomic analysis of light-regulated transcripts in the Solanaceae
Source: BMC Genomics. 2009 Feb 3;10:60. doi: 10.1186/1471-2164-10-60 (PMC2644711; doi:10.1186/1471-2164-10-60)
Supplement: Additional file 7 — Genes differentially regulated by photoperiod among Nicotiana biotypes. Table of genes whose expression was considered to be differentially affected by photoperiod among Nicotiana biotypes with contrasting photoperiodic regulation of flowering time. [file 1471-2164-10-60-S7.xls]

## Sheet: Hoja1
Effect of photoperiod on gene expression in different Nicotiana biotypes					N. tabacum MM		N. tabacum		N. sylvestris		Differential photoperiodic regulation between Nicotiana biotypes
Clone name	Putative annotation	Functional category	Sub-category	TA	Average Log2 (LD/SD)	S.E.	Average Log2 (LD/SD)	S.E.	Average Log2 (LD/SD)	S.E.			ANOVA p-value	ANOVA q-value
Genes up-regulated in N. tabacum MM under LD and in N. sylvestris under SD
STMGE90	Serine acetyltransferase [Nicotiana plumbaginifolia (Leadwort-leaved tobacco)]	Metabolism		TA23170_4113 TA23246_4113	1.01251	0.24506	0.867291	0.430349	-1.17945	0.249186			0.000709463	0.00869511
STMEK68	Hypothetical protein At5g04840 [Arabidopsis thaliana (Mouse-ear cress)]	Transcription		TA36429_4113 TA36430_4113	2.02747	0.209244	1.18338	0.453197	-1.55084	0.371091			2.96975e-05	0.00244902
STMHH57	Protein At5g19030	Unknown		TA36726_4113	1.23866	0.224165	0.764541	0.305495	-1.75385	0.496687			0.000159089	0.00440594
STMGG84	P0421H07.28 [Oryza sativa (japonica cultivar-group)]	Unknown		TA34635_4113 TA34635_4113	0.964515	0.206282	0.808381	0.361908	-1.16691	0.305872			0.000491201	0.00743648
Other genes differentially regulated by photoperiod among Nicotiana biotypes
STMGH65	Putative xyloglucan endotransglycosylase precursor [Solanum tuberosum (Potato)]	Cell wall		TA30222_4113	1.31938	0.326035	0.917461	0.224775	0.0765973	0.143854			0.0147079	0.0451546
STMDH16	Alpha-expansin [Solanum demissum (Wild potato)]	Cell wall		TA33340_4113	-0.18117	0.345725	0.0453583	0.0986832	-1.54945	0.211286			0.00129413	0.0108368
STMID50	Extensin precusor [Arabidopsis thaliana (Mouse-ear cress)]	Cell wall		TA24819_4113 TA24823_4113	-1.21368	0.316345	-0.514556	0.164576	0.179573	0.125495			0.00342125	0.0180478
STMEF73	Putative polygalacturonase [Arabidopsis thaliana (Mouse-ear cress)]	Cell wall		TA29833_4113	-1.6243	0.370051	-1.20544	0.251577	-0.231509	0.306555			0.0325871	0.0778074
STMGZ48	UDP-Glc-4-epimerase [Solanum tuberosum (Potato)]	Cell wall		TA29155_4113	-2.00474	0.187952	-1.40468	0.195204	-0.231582	0.226328			0.000172538	0.00463986
STMIK62	Glutathione S-transferase, class-phi [Solanum commersonii (Commerson's wild potato)]	Defense & disease	Oxidative stress	TA25002_4113	1.53758	0.176881	0.872006	0.56096	-0.889934	0.1978			0.0015868	0.012134
STMER52	Glutathione S-transferase, class-phi [Solanum commersonii (Commerson's wild potato)]	Defense & disease	Oxidative stress	TA25002_4113 TA25005_4113	0.988877	0.14421	0.469423	0.498758	-0.63475	0.209266			0.0162949	0.0483518
STMEQ20	Peroxisomal (S)-2-hydroxy-acid oxidase [Spinacia oleracea (Spinach)]	Defense & disease	Oxidative stress	TA22955_4113 TA22955_4113	-1.63613	0.210375	-1.07085	0.0759519	-0.387814	0.163975			0.000592648	0.00787837
STMFB44	Prb-1b [Nicotiana tabacum (Common tobacco)]	Defense & disease	Biotic stress	TA25632_4113	-2.47609	0.315361	-2.0134	0.327252	-0.814541	0.509115			0.0419488	0.0914175
STMIL25	Trehalose-6-phosphate synthase [Arabidopsis thaliana (Mouse-ear cress)]	Metabolism	Carbohydrate metabolism	TA38086_4113 TA39044_4113	1.08235	0.179969	0.486305	0.171678	-0.254481	0.160424			0.000570972	0.00774512
STMGG26	L-asparaginase 1 precursor (EC 3.5.1.1) (L-asparagine amidohydrolase 1) [Contains: L-asparaginase 1 alpha subunit; L-asparaginase 1 beta subunit] [Arabidopsis thaliana (Mouse-ear cress)]	Metabolism	Nitrogen metabolism	TA35087_4113 TA35086_4113	0.402214	0.184335	0.209995	0.226347	-0.972346	0.140694			0.000495032	0.00743648
STMJC79	Cytochrome c oxidase family protein-like [Solanum tuberosum (Potato)]	Metabolism		TA27384_4113 TA27384_4113	0.234342	0.283139	0.25758	0.224617	1.90849	0.477075			0.00961887	0.0344509
STMCX24	NAD-malate dehydrogenase precursor [Nicotiana tabacum (Common tobacco)]	Metabolism		TA31687_4113	0.134436	0.228293	0.768185	0.138551	1.19182	0.196902			0.0096169	0.0344509
STMIX88	Formate dehydrogenase, mitochondrial precursor [Solanum tuberosum (Potato)]	Metabolism		TA23571_4113 TA23562_4113	-0.395749	0.419249	-0.487605	0.181025	1.2494	0.259304			0.00315895	0.0173042
STMEG50	Formate dehydrogenase, mitochondrial precursor [Solanum tuberosum (Potato)]	Metabolism		TA23562_4113	-0.600695	0.486407	-0.696706	0.218872	1.28222	0.319575			0.00421433	0.020628
STMEP23	3-hydroxy-3-methylglutaryl-coenzyme A reductase 3 [Solanum tuberosum (Potato)]	Metabolism		TA44159_4113 TA44159_4113	-1.12271	0.290373	-0.863085	0.200235	0.209296	0.244119			0.00801277	0.0307881
STMCN64	Light harvesting chlorophyll a/b binding protein of PSII [Euglena gracilis]	Photosynthesis		TA23471_4113 TA23471_4113	1.5817	0.315462	1.14934	0.487316	-0.351863	0.145022			0.00645663	0.026665
STMJK18	Photosystem I antenna protein	Photosynthesis		TA48901_4113	1.43689	0.180611	0.941037	0.402251	-0.918638	0.122431			9.16154e-05	0.00331571
STMIY81	Chlorophyll a/b-binding protein [Lycopersicon esculentum (Tomato)]	Photosynthesis		TA47898_4113 TA24478_4113	1.08961	0.218797	0.945854	0.315346	0.0640878	0.126908			0.0257542	0.0668048
STMCV09	Photosystem II core complex proteins psbY, chloroplast precursor (L- arginine metabolising enzyme) (L-AME) [Contains: Photosystem II protein psbY-1 (psbY-A1); Photosystem II protein psbY-2 (psbY-A2)] [Spinacia oleracea (Spinach)]	Photosynthesis		TA22998_4113 TA22998_4113	0.912462	0.070638	1.01409	0.187067	-0.333901	0.185387			7.85692e-05	0.0032799
STMCH86	Chloroplast-specific ribosomal protein precursor [Lycopersicon esculentum (Tomato)]	Protein synthesis		TA30111_4113 TA30111_4113	-1.72927	0.368954	-0.856803	0.218211	-0.247376	0.322779			0.024222	0.0633848
STMCE35	Chloroplast-specific ribosomal protein precursor [Lycopersicon esculentum (Tomato)]	Protein synthesis		TA30110_4113 TA30111_4113	-1.75297	0.326549	-1.02911	0.210927	-0.345233	0.31736			0.0227614	0.061127
STMIA79	RING-H2 finger protein ATL5F	Proteolysis		TA37160_4113 TA37160_4113	1.24127	0.22195	0.716596	0.199504	0.124855	0.131608			0.00601369	0.0255985
STMDQ80	Ubiquitin C variant [Homo sapiens (Human)]	Proteolysis		TA23341_4113	0.425726	0.17689	0.577397	0.126514	1.45676	0.333241			0.0231347	0.0618796
STMHO88	Flavonoid 3'-monooxygenase [Petunia hybrida (Petunia)]	Secondary metabolism	Phenylpropanoid biosynthesis	TA38770_4113 TA27007_4113	1.26745	0.162164	0.684197	0.142163	-0.335684	0.141048			1.7584e-05	0.00233753
STMIJ46	Cytochrome P450 monooxygenase CYP86A [Glycine max (Soybean)]	Secondary metabolism	Cytochrome P450	TA29534_4113 TA29534_4113	1.04021	0.135475	0.50206	0.326273	-0.638805	0.110285			0.000456396	0.00731287
STMCZ53	Putative chloroplast thiazole biosynthetic protein [Nicotiana tabacum (Common tobacco)]	Secondary metabolism		TA24663_4113 TA24664_4113	0.995863	0.202495	1.10646	0.297051	0.00548817	0.132776			0.0105746	0.0367034
STMHU66	Transcription factor B3 family	Transcription		TA38555_4113	0.989786	0.0564928	0.58568	0.373614	-0.661165	0.104461			0.000758382	0.00885841
STMJK22	Similarity to AT-hook DNA-binding protein [Arabidopsis thaliana (Mouse-ear cress)]	Transcription		TA34776_4113	0.968715	0.117886	0.545086	0.388266	-0.530431	0.244682			0.00855335	0.0318498
STMDS51	SET-domain-containing protein [Nicotiana tabacum (Common tobacco)]	Transcription		TA32376_4113 TA32376_4113	0.958282	0.214126	0.644022	0.20825	-0.827506	0.281563			0.00044529	0.00731287
STMGW47	NDX1 homeobox protein [Glycine max (Soybean)]	Transcription		TA39032_4113 TA39032_4113	0.696639	0.218836	0.44371	0.302216	-1.24835	0.275643			0.000532282	0.00743648
STMDZ32	EIL2 [Lycopersicon esculentum (Tomato)]	Transcription	EIN3 family	TA24835_4113 TA24841_4113	-1.18661	0.205586	-1.1136	0.15771	0.611008	0.355326			0.000462091	0.00731287
STMDB17	Secretory peroxidase [Nicotiana tabacum (Common tobacco)]	Unknown		TA23360_4113 TA23360_4113	1.31718	0.215659	0.965737	0.1572	0.0310198	0.204004			0.00190272	0.013106
STMIC03	OSJNba0093F12.4 protein [Oryza sativa (Rice)]	Unknown		TA38381_4113 TA38381_4113	1.30504	0.107751	0.813686	0.501371	-0.929854	0.222378			0.00112886	0.0100103
STMHZ35	Plasma membrane intrinsic protein 2-1 [Pyrus communis (Pear)]	Unknown		TA36893_4113	1.28947	0.288665	0.993321	0.24513	-0.379431	0.189617			0.0147079	0.0451546
STMHS92	Polypeptide with a gag-like domain [Petunia hybrida (Petunia)]	Unknown		TA43545_4113 TA45555_4113	1.09946	0.0791008	0.724445	0.346905	-0.627222	0.142933			0.00036801	0.00714639
STMJN36	Hypothetical protein	Unknown		TA47990_4113	1.06374	0.104755	0.548291	0.382048	-0.808885	0.225825			0.00103605	0.0098449
STMIJ80	F24B9.16 protein [Arabidopsis thaliana (Mouse-ear cress)]	Unknown		TA39207_4113	1.02965	0.111919	0.559683	0.39536	-0.715968	0.145517			0.00127704	0.0108129
STMIL38	Hypothetical protein [Arabidopsis thaliana (Mouse-ear cress)]	Unknown		TA42074_4113	1.01832	0.167843	0.490415	0.230582	-0.516502	0.0782285			0.000124161	0.004064
STMIJ08	Hypothetical protein	Unknown		TA34705_4113 TA34705_4113	0.985985	0.125806	0.526716	0.263314	-0.566262	0.130087			0.000218732	0.00492833
STMHQ88	Hypothetical protein	unknown		TA24809_4113 TA24807_4113	0.626861	0.169966	0.638183	0.14422	1.59518	0.320934			0.0209402	0.0576331
STMCX85	Putative 16kDa membrane protein [Nicotiana tabacum (Common tobacco)]	unknown		TA27727_4113 TA27727_4113	-0.0633456	0.19279	0.0562988	0.158876	-1.18582	0.359445			0.0113555	0.0383134
STMEL87	Hypothetical protein	Unknown		TA24795_4113 TA24797_4113	-0.931161	0.341722	-0.971379	0.250058	1.01166	0.5662			0.00964751	0.0344509
STMII81	Plasma membrane polypeptide [Nicotiana tabacum (Common tobacco)]	Unknown		TA35578_4113 TA26238_4113	-1.00698	0.161601	-0.942829	0.104571	0.074478	0.133421			0.00014927	0.0042546
STMDO18	Drm3-like protein [Solanum tuberosum (Potato)]	Unknown		TA24687_4113	-1.11875	0.246954	-0.683436	0.212215	-0.158188	0.176881			0.0353334	0.0818119
STMDV13	Hypothetical protein [Solanum tuberosum (Potato)]	Unknown		TA25309_4113 TA25309_4113	-1.17931	0.150338	-0.748944	0.129716	0.0146524	0.117689			0.000132868	0.004064
STMGC65	F2J10.3 protein [Arabidopsis thaliana (Mouse-ear cress)]	Unknown		TA36252_4113 TA38601_4113	-1.18084	0.167062	-1.07659	0.100627	0.0731375	0.26333			0.00102665	0.0098449
STMEZ77	Plasma membrane polypeptide [Nicotiana tabacum (Common tobacco)]	Unknown		TA26237_4113 TA26238_4113	-1.80152	0.190405	-1.44327	0.169014	-0.166461	0.120364			2.51433e-05	0.00244902
