# Supplementary material for: Comparative genomic analysis of light-regulated transcripts in the Solanaceae
Source: BMC Genomics. 2009 Feb 3;10:60. doi: 10.1186/1471-2164-10-60 (PMC2644711; doi:10.1186/1471-2164-10-60)
Supplement: Additional file 8 — Effect of phytochrome on gene expression in tomato seeds. Table of genes whose expression was considered to be significantly affected by red compared to far-red light in tomato seeds. [file 1471-2164-10-60-S8.xls]

## Sheet: Hoja1
Effect of R vs FR on gene expression in tomato seeds
Clone_name	Putative annotation	Functional category	TA	Average log2 (R/FR)	s.e.	p-value
Up-regulated in FR compared to R treated seeds
STMIU33	Ethylene-responsive proteinase inhibitor 1 precursor [Lycopersicon esculentum (Tomato)]	Hormone related	TA33994_4113TA33995_4113	-0.618499	0.204574	0.0192947
STMJO30	Similar to Arabidopsis thaliana At1g01110 calcium binding protein	Signaling	TA44368_4113TA44368_4113	-0.639832	0.205021	0.0168246
Up-regulated in R compared to FR treated seeds
STMEH13	Glucan endo-1,3-beta-glucosidase, basic isoform 2 precursor (EC 3.2.1.39) ((1->3)-beta-glucan endohydrolase) ((1->3)-beta- glucanase) [Solanum tuberosum (Potato)]	Cell wall	TA24588_4113TA24593_4113	0.652547	0.256583	0.0384828
STMIB31	GIGANTEA protein [Arabidopsis thaliana (Mouse-ear cress)]	Signaling	TA28305_4113TA28305_4113	0.737175	0.218261	0.011799
